# Supplementary material for: Single Nucleotide Polymorphism-Based Real-Time PCR Screening Assay for Rapid Tracking of Bacterial Infection Clusters To Complement Whole-Genome Sequencing Efforts during Outbreak Investigations
Source: Microbiol Spectr. 2022 Oct 17;10(6):e03036-22. doi: 10.1128/spectrum.03036-22 (PMC9769705; doi:10.1128/spectrum.03036-22)
Supplement: Supplemental file 2 — Table S3. Download spectrum.03036-22-s0002.xlsx, XLSX file, 0.1 MB [file spectrum.03036-22-s0002.xlsx]

## Sheet: Data
Genus	Species	Strain	Nucleotide Accession(s)	Sample Accession	Study Accession	Sequence type Oxford	Sequence type Pasteur	cgMLST cluster type	Source of genome	Part of A. baumannii WGS reference data set	Excluded due to low quality
Acinetobacter	baumannii	10	ERR355791	SAMEA2241370	PRJEB4735	unknown	94	463	Halachev and Chan et al. 2014
Acinetobacter	baumannii	11	ERR356030	SAMEA2241394	PRJEB4735	unknown	94	463	Halachev and Chan et al. 2014
Acinetobacter	baumannii	12	ERR356301	SAMEA2241366	PRJEB4735	933	94	?	Halachev and Chan et al. 2014	x
Acinetobacter	baumannii	13	CP087370-CP087373	SAMN23078446	PRJNA779872	933	?	?	Halachev and Chan et al. 2014		x
Acinetobacter	baumannii	14	ERR356351	SAMEA2241489	PRJEB4735	unknown	94	463	Halachev and Chan et al. 2014
Acinetobacter	baumannii	16	ERR356349	SAMEA2241487	PRJEB4735	unknown	94	463	Halachev and Chan et al. 2014
Acinetobacter	baumannii	DB001	CP087374-CP087376	SAMN23078443	PRJNA779872	502	636	3024	Sequenced at Institute of Hygiene, Münster, Germany
Acinetobacter	baumannii	DB002	CP087354-CP087356	SAMN23078444	PRJNA779872	502	636	3024	Sequenced at Institute of Hygiene, Münster, Germany	x
Acinetobacter	baumannii	DB003	CP087351-CP087353	SAMN23078445	PRJNA779872	502	636	3024	Sequenced at Institute of Hygiene, Münster, Germany
Acinetobacter	baumannii	DB004	CP087370-CP087373	SAMN23078446	PRJNA779872	502	636	3024	Sequenced at Institute of Hygiene, Münster, Germany
Acinetobacter	baumannii	DB005	CP087365-CP087369	SAMN23078447	PRJNA779872	502	636	3024	Sequenced at Institute of Hygiene, Münster, Germany
Acinetobacter	baumannii	17	ERR7281100	ERS8573184	PRJEB48719	933	94	?	Halachev and Chan et al. 2014		x
Acinetobacter	baumannii	DB006	CP087348-CP087350	SAMN23078448	PRJNA779872	195	2	2976	Sequenced at Institute of Hygiene, Münster, Germany	x
Acinetobacter	baumannii	18	ERR356270	SAMEA2241526	PRJEB4735	502	2	?	Halachev and Chan et al. 2014
Acinetobacter	baumannii	19	ERR356020	SAMEA2241397	PRJEB4735	unknown	94	463	Halachev and Chan et al. 2014
Acinetobacter	baumannii	DB007	CP087344-CP087347	SAMN23078449	PRJNA779872	502	636	3024	Sequenced at Institute of Hygiene, Münster, Germany
Acinetobacter	baumannii	1a	ERR7281101	ERS8573185	PRJEB48719	933	94	?	Halachev and Chan et al. 2014		x
Acinetobacter	baumannii	2	ERR356334	SAMEA2241486	PRJEB4735	unknown	94	463	Halachev and Chan et al. 2014
Acinetobacter	baumannii	2006 patient	ERR356347	SAMEA2241585	PRJEB4735	unknown	94	?	Halachev and Chan et al. 2014	x
Acinetobacter	baumannii	20a	ERR356336	SAMEA2241488	PRJEB4735	unknown	94	463	Halachev and Chan et al. 2014
Acinetobacter	baumannii	20b	ERR355786	SAMEA2241365	PRJEB4735	933	94	463	Halachev and Chan et al. 2014
Acinetobacter	baumannii	21	CP087365-CP087369	SAMN23078447	PRJNA779872	933	94	?	Halachev and Chan et al. 2014		x
Acinetobacter	baumannii	22	CP087348-CP087350	SAMN23078448	PRJNA779872	unknown	94	?	Halachev and Chan et al. 2014		x
Acinetobacter	baumannii	24a	ERR356274	SAMEA2241605	PRJEB4735	unknown	94	463	Halachev and Chan et al. 2014
Acinetobacter	baumannii	24b	ERR356010	SAMEA2241510	PRJEB4735	unknown	94	463	Halachev and Chan et al. 2014
Acinetobacter	baumannii	25	ERR356338	SAMEA2241572	PRJEB4735	unknown	94	463	Halachev and Chan et al. 2014
Acinetobacter	baumannii	26a	ERR356353	SAMEA2241573	PRJEB4735	933	94	463	Halachev and Chan et al. 2014
Acinetobacter	baumannii	26b	ERR356006	SAMEA2241506	PRJEB4735	unknown	94	463	Halachev and Chan et al. 2014
Acinetobacter	baumannii	26c	ERR356035	SAMEA2241282	PRJEB4735	unknown	94	463	Halachev and Chan et al. 2014
Acinetobacter	baumannii	26d	ERR356014	SAMEA2241407	PRJEB4735	unknown	94	463	Halachev and Chan et al. 2014
Acinetobacter	baumannii	26e	ERR356012	SAMEA2241405	PRJEB4735	unknown	94	463	Halachev and Chan et al. 2014
Acinetobacter	baumannii	26f	ERR356013	SAMEA2241406	PRJEB4735	933	94	463	Halachev and Chan et al. 2014
Acinetobacter	baumannii	26g	ERR356238	SAMEA2241519	PRJEB4735	862	149	?	Halachev and Chan et al. 2014	x
Acinetobacter	baumannii	27a	ERR356354	SAMEA2241574	PRJEB4735	933	94	463	Halachev and Chan et al. 2014
Acinetobacter	baumannii	27b	ERR355982	SAMEA2241279	PRJEB4735	unknown	94	463	Halachev and Chan et al. 2014
Acinetobacter	baumannii	27c	ERR356021	SAMEA2241398	PRJEB4735	unknown	94	463	Halachev and Chan et al. 2014
Acinetobacter	baumannii	29	ERR356011	SAMEA2241511	PRJEB4735	unknown	94	463	Halachev and Chan et al. 2014
Acinetobacter	baumannii	3	ERR356363	SAMEA2241583	PRJEB4735	1459	821	?	Halachev and Chan et al. 2014	x
Acinetobacter	baumannii	30a	ERR356303	SAMEA2241883	PRJEB4735	933	94	463	Halachev and Chan et al. 2014
Acinetobacter	baumannii	30b	ERR356252	SAMEA2241512	PRJEB4735	unknown	94	463	Halachev and Chan et al. 2014
Acinetobacter	baumannii	31a	ERR355983	SAMEA2241280	PRJEB4735	933	94	463	Halachev and Chan et al. 2014
Acinetobacter	baumannii	31c	ERR356025	SAMEA2241402	PRJEB4735	unknown	94	463	Halachev and Chan et al. 2014
Acinetobacter	baumannii	31i	ERR356237	SAMEA2241516	PRJEB4735	933	94	463	Halachev and Chan et al. 2014
Acinetobacter	baumannii	31j	ERR356036	SAMEA2241283	PRJEB4735	unknown	94	463	Halachev and Chan et al. 2014
Acinetobacter	baumannii	32	CP087344-CP087347	SAMN23078449	PRJNA779872	933	94	?	Halachev and Chan et al. 2014		x
Acinetobacter	baumannii	34a	ERR356355	SAMEA2241575	PRJEB4735	933	94	463	Halachev and Chan et al. 2014
Acinetobacter	baumannii	34b	ERR356004	SAMEA2241411	PRJEB4735	933	94	463	Halachev and Chan et al. 2014
Acinetobacter	baumannii	34c	ERR356018	SAMEA2241412	PRJEB4735	unknown	94	463	Halachev and Chan et al. 2014
Acinetobacter	baumannii	34d	ERR356019	SAMEA2241413	PRJEB4735	unknown	94	463	Halachev and Chan et al. 2014
Acinetobacter	baumannii	34e	ERR356016	SAMEA2241409	PRJEB4735	unknown	94	463	Halachev and Chan et al. 2014
Acinetobacter	baumannii	34f	ERR356005	SAMEA2241505	PRJEB4735	933	94	463	Halachev and Chan et al. 2014
Acinetobacter	baumannii	37	ERR356310	SAMEA2241521	PRJEB4735	1114	2	1753	Halachev and Chan et al. 2014	x
Acinetobacter	baumannii	39	ERR356009	SAMEA2241509	PRJEB4735	933	94	463	Halachev and Chan et al. 2014
Acinetobacter	baumannii	4	ERR355785	SAMEA2241364	PRJEB4735	933	94	463	Halachev and Chan et al. 2014
Acinetobacter	baumannii	40a	ERR356007	SAMEA2241507	PRJEB4735	933	94	463	Halachev and Chan et al. 2014
Acinetobacter	baumannii	DB008	CP087340-CP087343	SAMN23078450	PRJNA779872	?	268	3025	Sequenced at Institute of Hygiene, Münster, Germany	x
Acinetobacter	baumannii	43	ERR356267	SAMEA2241601	PRJEB4735	unknown	94	463	Halachev and Chan et al. 2014
Acinetobacter	baumannii	44a	ERR356242	SAMEA2241592	PRJEB4735	933	94	463	Halachev and Chan et al. 2014
Acinetobacter	baumannii	44b	ERR356265	SAMEA2241599	PRJEB4735	unknown	94	463	Halachev and Chan et al. 2014
Acinetobacter	baumannii	44c	ERR356241	SAMEA2241591	PRJEB4735	unknown	94	463	Halachev and Chan et al. 2014
Acinetobacter	baumannii	44e	CP087340-CP087343	SAMN23078450	PRJNA779872	933	94	?	Halachev and Chan et al. 2014		x
Acinetobacter	baumannii	44f	ERR356264	SAMEA2241598	PRJEB4735	unknown	94	463	Halachev and Chan et al. 2014
Acinetobacter	baumannii	45	ERR356313	SAMEA2241593	PRJEB4735	1118	136	614	Halachev and Chan et al. 2014	x
Acinetobacter	baumannii	46a	ERR356261	SAMEA2241595	PRJEB4735	858	195	2567	Halachev and Chan et al. 2014
Acinetobacter	baumannii	46b	ERR356314	SAMEA2241594	PRJEB4735	858	195	2567	Halachev and Chan et al. 2014
Acinetobacter	baumannii	47	ERR356316	SAMEA2241596	PRJEB4735	858	195	2567	Halachev and Chan et al. 2014
Acinetobacter	baumannii	48	ERR356364	SAMEA2241584	PRJEB4735	858	195	2567	Halachev and Chan et al. 2014	x
Acinetobacter	baumannii	49b	ERR356297	SAMEA2241469	PRJEB4735	933	94	463	Halachev and Chan et al. 2014
Acinetobacter	baumannii	5	ERR356311	SAMEA2241586	PRJEB4735	502	2	?	Halachev and Chan et al. 2014	x
Acinetobacter	baumannii	50	ERR356298	SAMEA2241603	PRJEB4735	933	94	463	Halachev and Chan et al. 2014
Acinetobacter	baumannii	51	ERR356273	SAMEA2241604	PRJEB4735	unknown	94	463	Halachev and Chan et al. 2014
Acinetobacter	baumannii	52	ERR356330	SAMEA2241483	PRJEB4735	933	94	463	Halachev and Chan et al. 2014
Acinetobacter	baumannii	53	ERR356332	SAMEA2241485	PRJEB4735	933	94	463	Halachev and Chan et al. 2014
Acinetobacter	baumannii	54	ERR356331	SAMEA2241484	PRJEB4735	unknown	94	463	Halachev and Chan et al. 2014
Acinetobacter	baumannii	55	ERR356326	SAMEA2241479	PRJEB4735	unknown	94	463	Halachev and Chan et al. 2014
Acinetobacter	baumannii	56	ERR356328	SAMEA2241481	PRJEB4735	451	2	1360	Halachev and Chan et al. 2014
Acinetobacter	baumannii	57	ERR356327	SAMEA2241480	PRJEB4735	933	94	463	Halachev and Chan et al. 2014
Acinetobacter	baumannii	59	ERR356341	SAMEA2241576	PRJEB4735	933	94	463	Halachev and Chan et al. 2014
Acinetobacter	baumannii	6	ERR355980	SAMEA2241277	PRJEB4735	unknown	94	463	Halachev and Chan et al. 2014
Acinetobacter	baumannii	60	ERR356357	SAMEA2241577	PRJEB4735	933	94	463	Halachev and Chan et al. 2014
Acinetobacter	baumannii	61	ERR356358	SAMEA2241578	PRJEB4735	unknown	94	463	Halachev and Chan et al. 2014
Acinetobacter	baumannii	62	ERR356359	SAMEA2241579	PRJEB4735	unknown	94	463	Halachev and Chan et al. 2014
Acinetobacter	baumannii	63	ERR356360	SAMEA2241580	PRJEB4735	933	94	463	Halachev and Chan et al. 2014
Acinetobacter	baumannii	64	ERR356361	SAMEA2241581	PRJEB4735	933	94	463	Halachev and Chan et al. 2014
Acinetobacter	baumannii	65	ERR356345	SAMEA2241582	PRJEB4735	933	94	463	Halachev and Chan et al. 2014
Acinetobacter	baumannii	7	ERR356028	SAMEA2241392	PRJEB4735	unknown	94	463	Halachev and Chan et al. 2014
Acinetobacter	baumannii	OC076	ERR7281098, ERR7281099	ERS8573183	PRJEB48719	1806	2	1883	Sequenced at Institute of Hygiene, Münster, Germany	x
Acinetobacter	baumannii	DB009	ERR7281100	ERS8573184	PRJEB48719	1816	2	607	Sequenced at Institute of Hygiene, Münster, Germany	x
Acinetobacter	baumannii	P1a	ERR628388	SAMEA2779771	PRJEB7302	1806	2	432	Willems et al. 2016
Acinetobacter	baumannii	OC019	ERR628389	SAMEA2779772	PRJEB7302	1806	2	432	Willems et al. 2016
Acinetobacter	baumannii	OC020	ERR628390	SAMEA2779773	PRJEB7302	208	2	432	Willems et al. 2016	x
Acinetobacter	baumannii	OC021	ERR628391	SAMEA2779774	PRJEB7302	208	2	432	Willems et al. 2016
Acinetobacter	baumannii	OC022	ERR628392	SAMEA2779775	PRJEB7302	208	2	432	Willems et al. 2016
Acinetobacter	baumannii	OC023	ERR1125118	SAMEA3652179	PRJEB7302	208	2	1884	Willems et al. 2016
Acinetobacter	baumannii	OC024	ERR628393	SAMEA2779776	PRJEB7302	208	2	432	Willems et al. 2016
Acinetobacter	baumannii	OC016	ERR628394	SAMEA2779777	PRJEB7302	208	2	432	Willems et al. 2016
Acinetobacter	baumannii	OC025	ERR628395	SAMEA2779778	PRJEB7302	208	2	432	Sequenced at Institute of Hygiene, Münster, Germany
Acinetobacter	baumannii	OC017	ERR628396	SAMEA2779779	PRJEB7302	208	2	432	Sequenced at Institute of Hygiene, Münster, Germany
Acinetobacter	baumannii	OC026	ERR628398	SAMEA2779781	PRJEB7302	208	2	432	Willems et al. 2016
Acinetobacter	baumannii	OC018	ERR628399	SAMEA2779782	PRJEB7302	208	2	432	Willems et al. 2016
Acinetobacter	baumannii	DB010	ERR7281101	ERS8573185	PRJEB48719	unknown	77	2765	Sequenced at Institute of Hygiene, Münster, Germany	x
Acinetobacter	baumannii	OC077	ERR628400	SAMEA2779783	PRJEB7302	1324	374	2764	Willems et al. 2016	x
Acinetobacter	baumannii	DB011	ERR7281102	ERS8573186	PRJEB48719	208	2	2766	Sequenced at Institute of Hygiene, Münster, Germany	x
Acinetobacter	baumannii	OC046	ERR628401	SAMEA2779784	PRJEB7302	447	10	1885	Willems et al. 2016	x
Acinetobacter	baumannii	OC045	ERR628402	SAMEA2779785	PRJEB7302	1327	unknown	1886	Willems et al. 2016	x
Acinetobacter	baumannii	OC072	ERR628403	SAMEA2779786	PRJEB7302	1328	960	2767	Willems et al. 2016	x
Acinetobacter	baumannii	OC027	ERR1125119	SAMEA3652180	PRJEB7302	208	2	432	Willems et al. 2016
Acinetobacter	baumannii	DB012	ERR7281103	ERS8573187	PRJEB48719	351	221	1887	Sequenced at Institute of Hygiene, Münster, Germany	x
Acinetobacter	baumannii	OC047	ERR628404	SAMEA2779787	PRJEB7302	585	10	1888	Willems et al. 2016	x
Acinetobacter	baumannii	OC060	ERR7281104	ERS8573188	PRJEB48719	?	357	1889	Sequenced at Institute of Hygiene, Münster, Germany	x
Acinetobacter	baumannii	OC048	ERR628405	SAMEA2779788	PRJEB7302	1329	10	2768	Willems et al. 2016	x
Acinetobacter	baumannii	OC075	ERR7281105	ERS8573189	PRJEB48719	942	267	1890	Sequenced at Institute of Hygiene, Münster, Germany
Acinetobacter	baumannii	OC053	ERR628406	SAMEA2779789	PRJEB7302	943	154	2769	Willems et al. 2016	x
Acinetobacter	baumannii	DB013	ERR7281106	ERS8573190	PRJEB48719	942	267	1890	Sequenced at Institute of Hygiene, Münster, Germany	x
Acinetobacter	baumannii	OC012	ERR1125120	SAMEA3652181	PRJEB7302	351	221	1887	Willems et al. 2016
Acinetobacter	baumannii	OC054	ERR628407	SAMEA2779790	PRJEB7302	373	40	1891	Willems et al. 2016
Acinetobacter	baumannii	DB014	ERR7281107	ERS8573191	PRJEB48719	351	221	1892	Sequenced at Institute of Hygiene, Münster, Germany	x
Acinetobacter	baumannii	OC011	ERR628408	SAMEA2779791	PRJEB7302	351	221	1893	Willems et al. 2016	x
Acinetobacter	baumannii	DB015	ERR7281108	ERS8573192	PRJEB48719	208	2	1894	Sequenced at Institute of Hygiene, Münster, Germany
Acinetobacter	baumannii	DB016	ERR7281113	ERS8573194	PRJEB48719	208	2	1894	Sequenced at Institute of Hygiene, Münster, Germany
Acinetobacter	baumannii	DB017	ERR7281114	ERS8573195	PRJEB48719	208	2	1894	Sequenced at Institute of Hygiene, Münster, Germany	x
Acinetobacter	baumannii	OC063	ERR628409	SAMEA2779792	PRJEB7302	613	241	2770	Willems et al. 2016	x
Acinetobacter	baumannii	OC049	ERR628410	SAMEA2779793	PRJEB7302	585	10	1895	Willems et al. 2016	x
Acinetobacter	baumannii	DB018	ERR7281115	ERS8573196	PRJEB48719	1325	374	1896	Sequenced at Institute of Hygiene, Münster, Germany	x
Acinetobacter	baumannii	OC078	ERR628411	SAMEA2779794	PRJEB7302	1325	374	1896	Willems et al. 2016
Acinetobacter	baumannii	OC055	ERR628412	SAMEA2779795	PRJEB7302	373	40	1891	Willems et al. 2016	x
Acinetobacter	baumannii	DB019	ERR7281116	ERS8573197	PRJEB48719	208	2	1828	Sequenced at Institute of Hygiene, Münster, Germany
Acinetobacter	baumannii	DB020	ERR7281117	ERS8573198	PRJEB48719	208	2	432	Sequenced at Institute of Hygiene, Münster, Germany
Acinetobacter	baumannii	DB021	ERR7281118	ERS8573199	PRJEB48719	1806	2	432	Sequenced at Institute of Hygiene, Münster, Germany
Acinetobacter	baumannii	OC057	ERR1125121	SAMEA3652182	PRJEB7302	1330	unknown	1897	Willems et al. 2016	x
Acinetobacter	baumannii	OC069	ERR7281119	ERS8573200	PRJEB48719	unknown	203	1898	Sequenced at Institute of Hygiene, Münster, Germany	x
Acinetobacter	baumannii	OC013	ERR1125122	SAMEA3652183	PRJEB7302	1331	unknown	1899	Willems et al. 2016	x
Acinetobacter	baumannii	OC080	ERR7281120	ERS8573201	PRJEB48719	unknown	690	1900	Sequenced at Institute of Hygiene, Münster, Germany	x
Acinetobacter	baumannii	DB022	ERR7281121	ERS8573250	PRJEB48719	218	2	1901	Sequenced at Institute of Hygiene, Münster, Germany	x
Acinetobacter	baumannii	DB023	ERR7281122	ERS8573251	PRJEB48719	208	2	1902	Sequenced at Institute of Hygiene, Münster, Germany	x
Acinetobacter	baumannii	DB024	ERR7281123	ERS8573252	PRJEB48719	1604	231	1903	Sequenced at Institute of Hygiene, Münster, Germany	x
Acinetobacter	baumannii	DB025	ERR7281303	ERS8573253	PRJEB48719	unknown	1	2740	Sequenced at Institute of Hygiene, Münster, Germany	x
Acinetobacter	baumannii	OC056	ERR7281304	ERS8573254	PRJEB48719	2173	1	2740	Sequenced at Institute of Hygiene, Münster, Germany
Acinetobacter	baumannii	OC065	ERR7281305, ERR7281306	ERS8573255	PRJEB48719	1441	933	1906	Sequenced at Institute of Hygiene, Münster, Germany
Acinetobacter	baumannii	DB026	ERR7281307, ERR7281308	ERS8573256	PRJEB48719	1441	933	1906	Sequenced at Institute of Hygiene, Münster, Germany	x
Acinetobacter	baumannii	DB027	ERR7281309	ERS8573257	PRJEB48719	2164	2	1904	Sequenced at Institute of Hygiene, Münster, Germany	x
Acinetobacter	baumannii	OC014	ERR7281310	ERS8573258	PRJEB48719	unknown	unknown	1905	Sequenced at Institute of Hygiene, Münster, Germany	x
Acinetobacter	baumannii	DB028	ERR7281311	ERS8573259	PRJEB48719	208	2	432	Sequenced at Institute of Hygiene, Münster, Germany
Acinetobacter	baumannii	OC062	ERR7281312	ERS8573260	PRJEB48719	1104	78	2739	Sequenced at Institute of Hygiene, Münster, Germany	x
Acinetobacter	baumannii	OC031	ERR7281313	ERS8573261	PRJEB48719	425	2	1351	Sequenced at Institute of Hygiene, Münster, Germany
Acinetobacter	baumannii	OC032	ERR7281314	ERS8573262	PRJEB48719	425	2	1351	Sequenced at Institute of Hygiene, Münster, Germany
Acinetobacter	baumannii	DB029	ERR7281315, ERR7281316, ERR7281317, ERR7281318, ERR7281319	ERS8573263	PRJEB48719	425	2	1351	Sequenced at Institute of Hygiene, Münster, Germany
Acinetobacter	baumannii	DB030	ERR7281320	ERS8573264	PRJEB48719	425	2	1351	Sequenced at Institute of Hygiene, Münster, Germany
Acinetobacter	baumannii	DB031	ERR7281321	ERS8573265	PRJEB48719	1453	240	1907	Sequenced at Institute of Hygiene, Münster, Germany	x
Acinetobacter	baumannii	DB032	ERR7281322	ERS8573273	PRJEB48719	348	2	1908	Sequenced at Institute of Hygiene, Münster, Germany	x
Acinetobacter	baumannii	DB033	ERR7281323	ERS8573274	PRJEB48719	348	2	1908	Sequenced at Institute of Hygiene, Münster, Germany
Acinetobacter	baumannii	DB034	ERR7281324	ERS8573275	PRJEB48719	1852	2	1909	Sequenced at Institute of Hygiene, Münster, Germany	x
Acinetobacter	baumannii	DB035	ERR7281325	ERS8573276	PRJEB48719	unknown	unknown	2741	Sequenced at Institute of Hygiene, Münster, Germany	x
Acinetobacter	baumannii	DB036	ERR7281326	ERS8573277	PRJEB48719	710	33	2744	Sequenced at Institute of Hygiene, Münster, Germany	x
Acinetobacter	baumannii	DB037	ERR7281327	ERS8573278	PRJEB48719	?	unknown	2742	Sequenced at Institute of Hygiene, Münster, Germany
Acinetobacter	baumannii	DB038	ERR7281328	ERS8573279	PRJEB48719	429	332	2743	Sequenced at Institute of Hygiene, Münster, Germany	x
Acinetobacter	baumannii	DB039	ERR7281329	ERS8573280	PRJEB48719	unknown	275	2745	Sequenced at Institute of Hygiene, Münster, Germany	x
Acinetobacter	baumannii	DB040	ERR7281330	ERS8573281	PRJEB48719	?	unknown	2742	Sequenced at Institute of Hygiene, Münster, Germany
Acinetobacter	baumannii	DB041	ERR7281389	ERS8573367	PRJEB48719	?	837	?	Sequenced at Institute of Hygiene, Münster, Germany		x
Acinetobacter	baumannii	DB042	ERR7281331	ERS8573282	PRJEB48719	208	2	1894	Sequenced at Institute of Hygiene, Münster, Germany
Acinetobacter	baumannii	DB043	ERR7281332	ERS8573283	PRJEB48719	?	unknown	2742	Sequenced at Institute of Hygiene, Münster, Germany	x
Acinetobacter	baumannii	OC058	ERR7281333	ERS8573284	PRJEB48719	514	103	2751	Sequenced at Institute of Hygiene, Münster, Germany	x
Acinetobacter	baumannii	OC009	ERR7281334	ERS8573285	PRJEB48719	unknown	193	2750	Sequenced at Institute of Hygiene, Münster, Germany	x
Acinetobacter	baumannii	DB044	ERR7281335	ERS8573286	PRJEB48719	2378	266	2748	Sequenced at Institute of Hygiene, Münster, Germany	x
Acinetobacter	baumannii	DB045	ERR7281336	ERS8573287	PRJEB48719	unknown	1827	2756	Sequenced at Institute of Hygiene, Münster, Germany	x
Acinetobacter	baumannii	DB046	ERR7281337	ERS8573288	PRJEB48719	?	150	2757	Sequenced at Institute of Hygiene, Münster, Germany	x
Acinetobacter	baumannii	DB047	ERR7281338	ERS8573289	PRJEB48719	514	103	2754	Sequenced at Institute of Hygiene, Münster, Germany	x
Acinetobacter	baumannii	DB048	ERR7281339	ERS8573290	PRJEB48719	514	103	2754	Sequenced at Institute of Hygiene, Münster, Germany
Acinetobacter	baumannii	OC001	ERR7281340	ERS8573291	PRJEB48719	1111	106	2749	Sequenced at Institute of Hygiene, Münster, Germany	x
Acinetobacter	baumannii	OC079	ERR7281341	SAMEA10922457	PRJEB48719	?	unknown	2758	Sequenced at Institute of Hygiene, Münster, Germany	x
Acinetobacter	baumannii	OC007	ERR7281343	ERS8573293	PRJEB48719	?	624	2752	Sequenced at Institute of Hygiene, Münster, Germany	x
Acinetobacter	baumannii	OC084	ERR7281344	ERS8573294	PRJEB48719	?	1060	2755	Sequenced at Institute of Hygiene, Münster, Germany	x
Acinetobacter	baumannii	OC083	ERR7281345	ERS8573295	PRJEB48719	?	unknown	2759	Sequenced at Institute of Hygiene, Münster, Germany	x
Acinetobacter	baumannii	DB049	ERR7281346	ERS8573296	PRJEB48719	1208	584	2775	Sequenced at Institute of Hygiene, Münster, Germany	x
Acinetobacter	baumannii	DB050	ERR7281347	ERS8573300	PRJEB48719	unknown	419	2736	Sequenced at Institute of Hygiene, Münster, Germany	x
Acinetobacter	baumannii	OC071	ERR7281348	ERS8573311	PRJEB48719	unknown	46	2776	Sequenced at Institute of Hygiene, Münster, Germany	x
Acinetobacter	baumannii	OC010	ERR7281349	ERS8573327	PRJEB48719	unknown	498	2737	Sequenced at Institute of Hygiene, Münster, Germany	x
Acinetobacter	baumannii	DB051	ERR7281350	ERS8573338	PRJEB48719	unknown	820	2774	Sequenced at Institute of Hygiene, Münster, Germany	x
Acinetobacter	baumannii	DB052	ERR7281351, ERR7281352, ERR7281353	ERS8573339	PRJEB48719	?	203	2778	Sequenced at Institute of Hygiene, Münster, Germany	x
Acinetobacter	baumannii	DB053	CP087335-CP087339	SAMN23078451	PRJNA779872	unknown	32	2856	Sequenced at Institute of Hygiene, Münster, Germany	x
Acinetobacter	baumannii	DB054	ERR7281354	ERS8573340	PRJEB48719	unknown	2	712	Sequenced at Institute of Hygiene, Münster, Germany
Acinetobacter	baumannii	8	ERR356029	SAMEA2241393	PRJEB4735	unknown	94	463	Halachev and Chan et al. 2014
Acinetobacter	baumannii	DB055	ERR7281355	ERS8573341	PRJEB48719	unknown	2	712	Sequenced at Institute of Hygiene, Münster, Germany
Acinetobacter	baumannii	DB056	ERR7281356	ERS8573342	PRJEB48719	unknown	2	712	Sequenced at Institute of Hygiene, Münster, Germany
Acinetobacter	baumannii	DB057	ERR7281357	ERS8573343	PRJEB48719	unknown	2	712	Sequenced at Institute of Hygiene, Münster, Germany
Acinetobacter	baumannii	DB058	ERR7281358	ERS8573344	PRJEB48719	191	2	712	Sequenced at Institute of Hygiene, Münster, Germany
Acinetobacter	baumannii	DB059	ERR7281359	ERS8573345	PRJEB48719	unknown	2	712	Sequenced at Institute of Hygiene, Münster, Germany
Acinetobacter	baumannii	DB060	ERR7281360	ERS8573346	PRJEB48719	191	2	2795	Sequenced at Institute of Hygiene, Münster, Germany
Acinetobacter	baumannii	DB061	ERR7281361	ERS8573347	PRJEB48719	unknown	2	2795	Sequenced at Institute of Hygiene, Münster, Germany
Acinetobacter	baumannii	OC030	ERR7281362	ERS8573348	PRJEB48719	191	2	712	Sequenced at Institute of Hygiene, Münster, Germany	x
Acinetobacter	baumannii	DB062	ERR7281363	ERS8573349	PRJEB48719	unknown	2	712	Sequenced at Institute of Hygiene, Münster, Germany
Acinetobacter	baumannii	DB063	ERR7281374	ERS8573353	PRJEB48719	218	2	2753	Sequenced at Institute of Hygiene, Münster, Germany	x
Acinetobacter	baumannii	DB064	ERR7281375	ERS8573354	PRJEB48719	218	2	2753	Sequenced at Institute of Hygiene, Münster, Germany
Acinetobacter	baumannii	9	ERR355981	SAMEA2241278	PRJEB4735	unknown	94	463	Halachev and Chan et al. 2014
Acinetobacter	baumannii	OC193	ERR7281376	ERS8573355	PRJEB48719	391	157	1911	Sequenced at Institute of Hygiene, Münster, Germany	x
Acinetobacter	baumannii	DB065	ERR7281377, ERR7281378	ERS8573356	PRJEB48719	579	23	1912	Sequenced at Institute of Hygiene, Münster, Germany
Acinetobacter	baumannii	DB066	ERR7281379	ERS8573357	PRJEB48719	1604	19	1910	Sequenced at Institute of Hygiene, Münster, Germany	x
Acinetobacter	baumannii	ABUH695	SRR3666802	SAMN05238607	PRJNA271775	1839	2	375	Hujer et al. 2017	x
Acinetobacter	baumannii	ABUH696	SRR3666091	SAMN05238673	PRJNA271775	1839	2	372	Hujer et al. 2017	x
Acinetobacter	baumannii	ABUH698	SRR3666804	SAMN05238608	PRJNA271775	1839	2	377	Hujer et al. 2017
Acinetobacter	baumannii	ABUH699	SRR3666111	SAMN05238677	PRJNA271775	281	2	374	Hujer et al. 2017	x
Acinetobacter	baumannii	ABUH702	SRR3666112	SAMN05238678	PRJNA271775	1839	2	373	Hujer et al. 2017
Acinetobacter	baumannii	ABUH703	SRR3666971	SAMN05238710	PRJNA271775	1839	2	375	Hujer et al. 2017
Acinetobacter	baumannii	ABUH704	SRR3666805	SAMN05238609	PRJNA271775	1839	2	376	Hujer et al. 2017
Acinetobacter	baumannii	ABUH705	SRR3666137	SAMN05238651	PRJNA271775	1839	2	377	Hujer et al. 2017
Acinetobacter	baumannii	ABUH706	SRR3666108	SAMN05238674	PRJNA271775	1839	2	376	Hujer et al. 2017
Acinetobacter	baumannii	ABUH707	SRR3666138	SAMN05238652	PRJNA271775	1839	2	377	Hujer et al. 2017
Acinetobacter	baumannii	ABUH708	SRR3666972	SAMN05238711	PRJNA271775	1839	2	655	Hujer et al. 2017	x
Acinetobacter	baumannii	ABUH709	SRR3666807	SAMN05238610	PRJNA271775	1839	2	376	Hujer et al. 2017
Acinetobacter	baumannii	ABUH710	SRR3666139	SAMN05238653	PRJNA271775	1839	2	376	Hujer et al. 2017
Acinetobacter	baumannii	ABUH712	SRR3666900	SAMN05238586	PRJNA271775	1839	2	377	Hujer et al. 2017
Acinetobacter	baumannii	ABUH713	SRR3666113	SAMN05238679	PRJNA271775	1839	2	391	Hujer et al. 2017	x
Acinetobacter	baumannii	ABUH714	SRR3666901	SAMN05238587	PRJNA271775	1839	2	391	Hujer et al. 2017
Acinetobacter	baumannii	ABUH715	SRR3666973	SAMN05238712	PRJNA271775	1839	2	378	Hujer et al. 2017	x
Acinetobacter	baumannii	ABUH716	SRR3666140	SAMN05238654	PRJNA271775	1839	2	384	Hujer et al. 2017
Acinetobacter	baumannii	ABUH717	SRR3666974	SAMN05238713	PRJNA271775	1839	2	380	Hujer et al. 2017
Acinetobacter	baumannii	ABUH718	SRR3666141	SAMN05238655	PRJNA271775	1839	2	379	Hujer et al. 2017	x
Acinetobacter	baumannii	ABUH719	SRR3666143	SAMN05238656	PRJNA271775	1839	2	381	Hujer et al. 2017
Acinetobacter	baumannii	ABUH720	SRR3666109	SAMN05238675	PRJNA271775	1839	2	391	Hujer et al. 2017
Acinetobacter	baumannii	ABUH721	SRR3666192	SAMN05238657	PRJNA271775	1839	2	384	Hujer et al. 2017	x
Acinetobacter	baumannii	ABUH722	SRR3666114	SAMN05238680	PRJNA271775	1806	2	382	Hujer et al. 2017	x
Acinetobacter	baumannii	ABUH723	SRR3666115	SAMN05238681	PRJNA271775	1839	2	375	Hujer et al. 2017
Acinetobacter	baumannii	ABUH724	SRR3666975	SAMN05238714	PRJNA271775	1839	2	373	Hujer et al. 2017	x
Acinetobacter	baumannii	ABUH725	SRR3666808	SAMN05238611	PRJNA271775	1839	2	379	Hujer et al. 2017
Acinetobacter	baumannii	ABUH726	SRR3666193	SAMN05238658	PRJNA271775	1839	2	376	Hujer et al. 2017
Acinetobacter	baumannii	ABUH728	SRR3666809	SAMN05238612	PRJNA271775	1839	2	384	Hujer et al. 2017
Acinetobacter	baumannii	ABUH729	SRR3666116	SAMN05238682	PRJNA271775	1839	2	385	Hujer et al. 2017	x
Acinetobacter	baumannii	ABUH730	SRR3666194	SAMN05238659	PRJNA271775	417	2	386	Hujer et al. 2017	x
Acinetobacter	baumannii	ABUH731	SRR3666795	SAMN05238604	PRJNA271775	1839	2	384	Hujer et al. 2017
Acinetobacter	baumannii	ABUH733	SRR3666195	SAMN05238660	PRJNA271775	208	2	387	Hujer et al. 2017	x
Acinetobacter	baumannii	ABUH734	SRR3666196	SAMN05238661	PRJNA271775	1483	1079	?	Hujer et al. 2017	x
Acinetobacter	baumannii	ABUH735	SRR3666810	SAMN05238613	PRJNA271775	1806	2	387	Hujer et al. 2017
Acinetobacter	baumannii	ABUH736	SRR3666217	SAMN05238595	PRJNA271775	1839	2	391	Hujer et al. 2017
Acinetobacter	baumannii	ABUH737	SRR3666129	SAMN05238689	PRJNA271775	281	2	390	Hujer et al. 2017	x
Acinetobacter	baumannii	ABUH738	SRR3666995	SAMN05238694	PRJNA271775	1839	2	376	Hujer et al. 2017
Acinetobacter	baumannii	ABUH739	SRR3666902	SAMN05238695	PRJNA271775	1839	2	376	Hujer et al. 2017
Acinetobacter	baumannii	ABUH740	SRR3666976	SAMN05238715	PRJNA271775	1839	2	376	Hujer et al. 2017
Acinetobacter	baumannii	ABUH741	SRR3666977	SAMN05238716	PRJNA271775	1839	2	376	Hujer et al. 2017
Acinetobacter	baumannii	ABUH743	SRR3666811	SAMN05238615	PRJNA271775	1806	2	1243	Hujer et al. 2017	x
Acinetobacter	baumannii	ABUH744	SRR3666978	SAMN05238717	PRJNA271775	1839	2	656	Hujer et al. 2017	x
Acinetobacter	baumannii	ABUH745	SRR3666892	SAMN05238619	PRJNA271775	1839	2	372	Hujer et al. 2017
Acinetobacter	baumannii	ABUH746	SRR3666215	SAMN05238596	PRJNA271775	1839	2	391	Hujer et al. 2017
Acinetobacter	baumannii	ABUH747	SRR3666979	SAMN05238690	PRJNA271775	1839	2	392	Hujer et al. 2017	x
Acinetobacter	baumannii	ABUH748	SRR3666216	SAMN05238597	PRJNA271775	1839	2	393	Hujer et al. 2017	x
Acinetobacter	baumannii	ABUH749	SRR3666132	SAMN05238642	PRJNA271775	1839	2	394	Hujer et al. 2017	x
Acinetobacter	baumannii	ABUH750	SRR3666218	SAMN05238598	PRJNA271775	1839	2	384	Hujer et al. 2017
Acinetobacter	baumannii	ABUH751	SRR3666110	SAMN05238676	PRJNA271775	1839	2	376	Hujer et al. 2017
Acinetobacter	baumannii	ABUH752	SRR3666220	SAMN05238599	PRJNA271775	1839	2	384	Hujer et al. 2017
Acinetobacter	baumannii	ABUH753	SRR3666221	SAMN05238600	PRJNA271775	1839	2	395	Hujer et al. 2017	x
Acinetobacter	baumannii	ABUH754	SRR3666899	SAMN05238585	PRJNA271775	1839	2	372	Hujer et al. 2017
Acinetobacter	baumannii	ABUH755	SRR3666893	SAMN05238623	PRJNA271775	1839	2	396	Hujer et al. 2017
Acinetobacter	baumannii	ABUH756	SRR3666980	SAMN05238691	PRJNA271775	1839	2	384	Hujer et al. 2017
Acinetobacter	baumannii	ABUH758	SRR3666800	SAMN05238606	PRJNA271775	1839	2	657	Hujer et al. 2017	x
Acinetobacter	baumannii	ABUH759	SRR3666117	SAMN05238683	PRJNA271775	1839	2	397	Hujer et al. 2017	x
Acinetobacter	baumannii	ABUH760	SRR3666223	SAMN05238601	PRJNA271775	1839	2	384	Hujer et al. 2017
Acinetobacter	baumannii	ABUH761	SRR3666791	SAMN05238602	PRJNA271775	1839	2	398	Hujer et al. 2017
Acinetobacter	baumannii	ABUH762	SRR3666797	SAMN05238605	PRJNA271775	1839	2	380	Hujer et al. 2017
Acinetobacter	baumannii	ABUH764	SRR3666127	SAMN05238687	PRJNA271775	1839	2	384	Hujer et al. 2017
Acinetobacter	baumannii	ABUH765	SRR3666981	SAMN05238692	PRJNA271775	1839	2	384	Hujer et al. 2017
Acinetobacter	baumannii	ABUH766	SRR3666793	SAMN05238603	PRJNA271775	1839	2	384	Hujer et al. 2017
Acinetobacter	baumannii	ABUH767	SRR3666903	SAMN05238696	PRJNA271775	1839	2	384	Hujer et al. 2017
Acinetobacter	baumannii	ABUH768	SRR3666960	SAMN05238702	PRJNA271775	1806	2	658	Hujer et al. 2017	x
Acinetobacter	baumannii	ABUH769	SRR3666142	SAMN05238650	PRJNA271775	1839	2	397	Hujer et al. 2017
Acinetobacter	baumannii	ABUH770	SRR3666197	SAMN05238662	PRJNA271775	1839	2	391	Hujer et al. 2017
Acinetobacter	baumannii	ABUH771	SRR3666198	SAMN05238663	PRJNA271775	unknown	2	400	Hujer et al. 2017	x
Acinetobacter	baumannii	ABUH772	SRR3666136	SAMN05238649	PRJNA271775	1839	2	384	Hujer et al. 2017
Acinetobacter	baumannii	ABUH774	SRR3666118	SAMN05238684	PRJNA271775	1839	2	401	Hujer et al. 2017
Acinetobacter	baumannii	ABUH775	SRR3666905	SAMN05238698	PRJNA271775	1839	2	403	Hujer et al. 2017
Acinetobacter	baumannii	ABUH776	SRR3666982	SAMN05238693	PRJNA271775	1839	2	384	Hujer et al. 2017
Acinetobacter	baumannii	ABUH777	SRR3666133	SAMN05238646	PRJNA271775	1839	2	376	Hujer et al. 2017
Acinetobacter	baumannii	ABUH778	SRR3666134	SAMN05238647	PRJNA271775	1839	2	397	Hujer et al. 2017
Acinetobacter	baumannii	ABUH779	SRR3666199	SAMN05238664	PRJNA271775	1839	2	659	Hujer et al. 2017	x
Acinetobacter	baumannii	ABUH780	SRR3666200	SAMN05238665	PRJNA271775	1839	2	402	Hujer et al. 2017	x
Acinetobacter	baumannii	ABUH781	SRR3666201	SAMN05238666	PRJNA271775	1839	2	403	Hujer et al. 2017
Acinetobacter	baumannii	ABUH782	SRR3666135	SAMN05238648	PRJNA271775	1839	2	381	Hujer et al. 2017
Acinetobacter	baumannii	ABUH783	SRR3666202	SAMN05238667	PRJNA271775	1839	2	660	Hujer et al. 2017	x
Acinetobacter	baumannii	ABUH784	SRR3666203	SAMN05238668	PRJNA271775	1839	2	404	Hujer et al. 2017	x
Acinetobacter	baumannii	ABUH785	SRR3666961	SAMN05238703	PRJNA271775	1839	2	384	Hujer et al. 2017
Acinetobacter	baumannii	ABUH786	SRR3666906	SAMN05238699	PRJNA271775	1839	2	405	Hujer et al. 2017	x
Acinetobacter	baumannii	ABUH787	SRR3666204	SAMN05238669	PRJNA271775	1839	2	372	Hujer et al. 2017
Acinetobacter	baumannii	ABUH788	SRR3666131	SAMN05238637	PRJNA271775	1839	2	372	Hujer et al. 2017
Acinetobacter	baumannii	ABUH789	SRR3666205	SAMN05238670	PRJNA271775	1839	2	372	Hujer et al. 2017
Acinetobacter	baumannii	ABUH790	SRR3666119	SAMN05238685	PRJNA271775	281	2	372	Hujer et al. 2017
Acinetobacter	baumannii	ABUH791	SRR3666206	SAMN05238671	PRJNA271775	1839	2	372	Hujer et al. 2017
Acinetobacter	baumannii	ABUH792	SRR3666128	SAMN05238688	PRJNA271775	345	499	661	Hujer et al. 2017	x
Acinetobacter	baumannii	ABUH794	SRR3666208	SAMN05238588	PRJNA271775	1839	2	406	Hujer et al. 2017
Acinetobacter	baumannii	ABUH795	SRR3666895	SAMN05238570	PRJNA271775	1839	632	384	Hujer et al. 2017
Acinetobacter	baumannii	ABUH797	SRR3666908	SAMN05238700	PRJNA271775	1739	250	407	Hujer et al. 2017	x
Acinetobacter	baumannii	ABUH798	SRR3666962	SAMN05238704	PRJNA271775	1839	2	?	Hujer et al. 2017	x
Acinetobacter	baumannii	ABUH799	SRR3666963	SAMN05238705	PRJNA271775	1839	2	409	Hujer et al. 2017
Acinetobacter	baumannii	ABUH800	SRR3666965	SAMN05238706	PRJNA271775	1839	2	381	Hujer et al. 2017	x
Acinetobacter	baumannii	ABUH801	SRR3666967	SAMN05238707	PRJNA271775	1839	2	384	Hujer et al. 2017
Acinetobacter	baumannii	ABUH802	SRR3666968	SAMN05238708	PRJNA271775	1839	2	410	Hujer et al. 2017
Acinetobacter	baumannii	ABUH803	SRR3666209	SAMN05238589	PRJNA271775	1839	2	409	Hujer et al. 2017	x
Acinetobacter	baumannii	ABUH804	SRR3666210	SAMN05238590	PRJNA271775	1839	2	409	Hujer et al. 2017
Acinetobacter	baumannii	ABUH805	SRR3666211	SAMN05238591	PRJNA271775	1839	2	411	Hujer et al. 2017
Acinetobacter	baumannii	ABUH806	SRR3666212	SAMN05238592	PRJNA271775	1839	2	411	Hujer et al. 2017
Acinetobacter	baumannii	ABUH807	SRR3666897	SAMN05238572	PRJNA271775	1839	2	406	Hujer et al. 2017	x
Acinetobacter	baumannii	ABUH808	SRR3666970	SAMN05238709	PRJNA271775	1839	2	384	Hujer et al. 2017
Acinetobacter	baumannii	ABUH809	SRR3666130	SAMN05238632	PRJNA271775	1839	?	412	Hujer et al. 2017	x
Acinetobacter	baumannii	ABUH810	SRR3666958	SAMN05238701	PRJNA271775	1839	2	384	Hujer et al. 2017
Acinetobacter	baumannii	ABUH811	SRR3666213	SAMN05238593	PRJNA271775	1839	2	384	Hujer et al. 2017
Acinetobacter	baumannii	ABUH812	SRR3666214	SAMN05238594	PRJNA271775	281	2	392	Hujer et al. 2017
Acinetobacter	baumannii	ABUH813	SRR3666898	SAMN05238573	PRJNA271775	1839	2	410	Hujer et al. 2017	x
Acinetobacter	baumannii	ABUH814	SRR3666126	SAMN05238686	PRJNA271775	1839	2	410	Hujer et al. 2017
Acinetobacter	baumannii	AC1	SRR6436005	SAMN08159975	PRJNA427128	451	2	?	Venditti et al. 2019
Acinetobacter	baumannii	AC10	SRR6436000	SAMN08159984	PRJNA427128	451	2	?	Venditti et al. 2019
Acinetobacter	baumannii	AC11	SRR6435994	SAMN08159985	PRJNA427128	451	2	?	Venditti et al. 2019
Acinetobacter	baumannii	AC12	SRR6435995	SAMN08159986	PRJNA427128	451	2	?	Venditti et al. 2019
Acinetobacter	baumannii	AC13	SRR6435996	SAMN08159987	PRJNA427128	451	2	?	Venditti et al. 2019
Acinetobacter	baumannii	AC15	SRR6435997	SAMN08159988	PRJNA427128	451	2	?	Venditti et al. 2019
Acinetobacter	baumannii	AC16	SRR6435998	SAMN08159989	PRJNA427128	451	2	?	Venditti et al. 2019
Acinetobacter	baumannii	AC2	SRR6436006	SAMN08159976	PRJNA427128	451	2	?	Venditti et al. 2019
Acinetobacter	baumannii	AC3	SRR6436007	SAMN08159977	PRJNA427128	451	2	?	Venditti et al. 2019
Acinetobacter	baumannii	AC4	SRR6436008	SAMN08159978	PRJNA427128	451	2	?	Venditti et al. 2019
Acinetobacter	baumannii	AC7	SRR6436003	SAMN08159981	PRJNA427128	451	2	?	Venditti et al. 2019	x
Acinetobacter	baumannii	AC8	SRR6436004	SAMN08159982	PRJNA427128	451	2	?	Venditti et al. 2019
Acinetobacter	baumannii	AC9	SRR6435999	SAMN08159983	PRJNA427128	451	2	?	Venditti et al. 2019	x
Acinetobacter	baumannii	Aci 10076	ERR2688132	SAMEA4780633	PRJEB27660	753	494	1770	Wendel et al. 2018
Acinetobacter	baumannii	Aci 10241	ERR2688133	SAMEA4780634	PRJEB27660	unknown	unknown	1769	Wendel et al. 2018	x
Acinetobacter	baumannii	Aci 10392	ERR2688134	SAMEA4780635	PRJEB27660	753	494	1770	Wendel et al. 2018
Acinetobacter	baumannii	Aci 10446	ERR2688135	SAMEA4780636	PRJEB27660	753	494	1770	Wendel et al. 2018
Acinetobacter	baumannii	Aci 10526	ERR2688136	SAMEA4780637	PRJEB27660	753	494	1770	Wendel et al. 2018	x
Acinetobacter	baumannii	Aci 10711	ERR2688137	SAMEA4780638	PRJEB27660	unknown	unknown	1769	Wendel et al. 2018
Acinetobacter	baumannii	Aci 10712	ERR2688138	SAMEA4780639	PRJEB27660	unknown	unknown	1769	Wendel et al. 2018
Acinetobacter	baumannii	Aci 10715	ERR2688139	SAMEA4780640	PRJEB27660	753	494	1770	Wendel et al. 2018
Acinetobacter	baumannii	Aci 10747	ERR2688140	SAMEA4780641	PRJEB27660	unknown	unknown	1769	Wendel et al. 2018
Acinetobacter	baumannii	Aci 10786	ERR2688141	SAMEA4780642	PRJEB27660	unknown	unknown	1769	Wendel et al. 2018
Acinetobacter	baumannii	Aci 10788	ERR2688142	SAMEA4780643	PRJEB27660	unknown	unknown	1769	Wendel et al. 2018
Acinetobacter	baumannii	Aci 10862	ERR2688143	SAMEA4780644	PRJEB27660	unknown	unknown	1769	Wendel et al. 2018
Acinetobacter	baumannii	Aci00833	ERR3197706	SAMEA5396112	PRJEB31555	1962	2	2711	Eigenbrod et al. 2019	x
Acinetobacter	baumannii	Aci00834	ERR3197683	SAMEA5396089	PRJEB31555	1604	315	?	Eigenbrod et al. 2019	x
Acinetobacter	baumannii	Aci00835	ERR3197681	SAMEA5396087	PRJEB31555	195	2	1765	Eigenbrod et al. 2019
Acinetobacter	baumannii	Aci00836	ERR3197682	SAMEA5396088	PRJEB31555	195	2	?	Eigenbrod et al. 2019	x
Acinetobacter	baumannii	Aci00838	ERR3197707	SAMEA5396113	PRJEB31555	1837	2	1564	Eigenbrod et al. 2019
Acinetobacter	baumannii	Aci00839	ERR3197684	SAMEA5396090	PRJEB31555	195	2	?	Eigenbrod et al. 2019	x
Acinetobacter	baumannii	Aci00840	ERR3197685	SAMEA5396091	PRJEB31555	502	636	?	Eigenbrod et al. 2019	x
Acinetobacter	baumannii	Aci00841	ERR3197686	SAMEA5396092	PRJEB31555	1114	2	?	Eigenbrod et al. 2019	x
Acinetobacter	baumannii	Aci00842	ERR3197710	SAMEA5396116	PRJEB31555	451	2	17	Eigenbrod et al. 2019
Acinetobacter	baumannii	Aci00843	ERR3197711	SAMEA5396117	PRJEB31555	1809	2	?	Eigenbrod et al. 2019
Acinetobacter	baumannii	Aci00844	ERR3197687	SAMEA5396093	PRJEB31555	?	2	?	Eigenbrod et al. 2019		x
Acinetobacter	baumannii	Aci00845	ERR3197680	SAMEA5396086	PRJEB31555	218	2	?	Eigenbrod et al. 2019	x
Acinetobacter	baumannii	Aci00846	ERR3197709	SAMEA5396115	PRJEB31555	451	2	?	Eigenbrod et al. 2019
Acinetobacter	baumannii	Aci00847	ERR3197688	SAMEA5396094	PRJEB31555	195	2	?	Eigenbrod et al. 2019	x
Acinetobacter	baumannii	Aci00848	ERR3197689	SAMEA5396095	PRJEB31555	884	113	?	Eigenbrod et al. 2019	x
Acinetobacter	baumannii	Aci00849	ERR3197690	SAMEA5396096	PRJEB31555	?	2	?	Eigenbrod et al. 2019	x
Acinetobacter	baumannii	Aci00850	ERR3197691	SAMEA5396097	PRJEB31555	557	2	608	Eigenbrod et al. 2019	x
Acinetobacter	baumannii	Aci00851	ERR3197712	SAMEA5396118	PRJEB31555	1809	2	17	Eigenbrod et al. 2019
Acinetobacter	baumannii	Aci00852	ERR3197692	SAMEA5396098	PRJEB31555	1816	2	1724	Eigenbrod et al. 2019	x
Acinetobacter	baumannii	Aci00853	ERR3197693	SAMEA5396099	PRJEB31555	787	2	?	Eigenbrod et al. 2019	x
Acinetobacter	baumannii	Aci00854	ERR3197703	SAMEA5396109	PRJEB31555	1102	2	?	Eigenbrod et al. 2019	x
Acinetobacter	baumannii	Aci00855	ERR3197713	SAMEA5396119	PRJEB31555	1834	2	1691	Eigenbrod et al. 2019
Acinetobacter	baumannii	Aci00856	ERR3197708	SAMEA5396114	PRJEB31555	unknown	2	?	Eigenbrod et al. 2019	x
Acinetobacter	baumannii	Aci00857	ERR3197694	SAMEA5396100	PRJEB31555	unknown	2	?	Eigenbrod et al. 2019	x
Acinetobacter	baumannii	Aci00858	ERR3197714	SAMEA5396120	PRJEB31555	1834	2	1691	Eigenbrod et al. 2019
Acinetobacter	baumannii	Aci00859	ERR3197695	SAMEA5396101	PRJEB31555	1089	85	?	Eigenbrod et al. 2019	x
Acinetobacter	baumannii	Aci00860	ERR3197696	SAMEA5396102	PRJEB31555	884	113	?	Eigenbrod et al. 2019
Acinetobacter	baumannii	Aci00861	ERR3197715	SAMEA5396121	PRJEB31555	1834	2	1340	Eigenbrod et al. 2019	x
Acinetobacter	baumannii	Aci00862	ERR3197697	SAMEA5396103	PRJEB31555	208	2	?	Eigenbrod et al. 2019	x
Acinetobacter	baumannii	Aci00863	ERR3197698	SAMEA5396104	PRJEB31555	208	2	?	Eigenbrod et al. 2019	x
Acinetobacter	baumannii	Aci00864	ERR3197716	SAMEA5396122	PRJEB31555	1809	2	17	Eigenbrod et al. 2019
Acinetobacter	baumannii	Aci00865	ERR3197699	SAMEA5396105	PRJEB31555	557	2	?	Eigenbrod et al. 2019	x
Acinetobacter	baumannii	Aci00866	ERR3197700	SAMEA5396106	PRJEB31555	884	113	?	Eigenbrod et al. 2019
Acinetobacter	baumannii	Aci00867	ERR3197717	SAMEA5396123	PRJEB31555	?	2	?	Eigenbrod et al. 2019	x
Acinetobacter	baumannii	Aci00868	ERR3197701	SAMEA5396107	PRJEB31555	1100	400	2877	Eigenbrod et al. 2019	x
Acinetobacter	baumannii	Aci00869	ERR3197702	SAMEA5396108	PRJEB31555	369	2	?	Eigenbrod et al. 2019	x
Acinetobacter	baumannii	Aci00870	ERR3197718	SAMEA5396124	PRJEB31555	1834	2	1691	Eigenbrod et al. 2019	x
Acinetobacter	baumannii	Aci00871	ERR3197704	SAMEA5396110	PRJEB31555	1808	2	?	Eigenbrod et al. 2019	x
Acinetobacter	baumannii	Aci00872	ERR3197705	SAMEA5396111	PRJEB31555	1567	717	?	Eigenbrod et al. 2019	x
Acinetobacter	baumannii	ABNIH1	AFSZ00000000	SAMN00855421	PRJNA63335	?	?	360	Snitkin et al. 2011	x
Acinetobacter	baumannii	ABNIH2	AFTA00000000	SAMN00857848	PRJNA63337	348	2	359	Snitkin et al. 2011	x
Acinetobacter	baumannii	ABNIH3	AFTB00000000	SAMN00857859	PRJNA63339	unknown	415	363	Snitkin et al. 2011	x
Acinetobacter	baumannii	ABNIH4	AFTC00000000	SAMN00857901	PRJNA63341	281	2	364	Snitkin et al. 2011	x
Acinetobacter	baumannii	MRY09-0642	BASA00000000	SAMD00036743	PRJDB1131	208	2	466	Suzuki et al. 2013	x
Acinetobacter	baumannii	MRY10-0558	BASB00000000	SAMD00036744	PRJDB1132	208	2	467	Suzuki et al. 2013	x
Acinetobacter	baumannii	MRY12-0277	BASC00000000	SAMD00036745	PRJDB1133	208	2	468	Suzuki et al. 2013	x
Acinetobacter	baumannii	C1	ERR356259	SAMEA2241522	PRJEB4735	933	94	463	Halachev and Chan et al. 2014
Acinetobacter	baumannii	C2	ERR356244	SAMEA2241523	PRJEB4735	933	94	463	Halachev and Chan et al. 2014
Acinetobacter	baumannii	C3	ERR356245	SAMEA2241524	PRJEB4735	unknown	94	463	Halachev and Chan et al. 2014
Acinetobacter	baumannii	C4	ERR356269	SAMEA2241525	PRJEB4735	unknown	94	463	Halachev and Chan et al. 2014
Acinetobacter	baumannii	ATCC 17978	CP000521.1, CP000522.1, CP000523.1	SAMN02604331	PRJNA17477	112	437	?	NCBI Genome database		x
Acinetobacter	baumannii	TCDC-AB0715	ERR7281347	ERS8573300	PRJEB48719	218	2	511	NCBI Genome database	x
Acinetobacter	baumannii	AC12	CP007549.3, CP007550.1	SAMN02471420	PRJNA168112	195	2	6	NCBI Genome database	x
Acinetobacter	baumannii	AC30	CP007577.1, CP007578.1, CP007579.1, CP007580.1	SAMN02471421	PRJNA173033	195	2	6	NCBI Genome database
Acinetobacter	baumannii	PR07	ERR7281376	ERS8573355	PRJEB48719	734	239	500	NCBI Genome database	x
Acinetobacter	baumannii	Ab421_GEIH-2010	CP014266.1	SAMN04448102	PRJNA308422	924	79	?	NCBI Genome database		x
Acinetobacter	baumannii	AB34299	CP014291.1, CP014292.1, CP014293.1	SAMN04457967	PRJNA311034	436	2	1023	NCBI Genome database	x
Acinetobacter	baumannii	DS002	CP027704.1, CP042208.1, CP042210.1, CP042209.1, CP042206.1, CP042207.1	SAMN08637743	PRJNA437037	?	?	?	NCBI Genome database		x
Acinetobacter	baumannii	2008S11-069	CP033516.1, CP033517.1, CP033518.1, CP033519.1	SAMN09069680	PRJNA459525	686	195	?	NCBI Genome database		x
Acinetobacter	baumannii	ABUH796	CP035043.1, CP035044.1	SAMN05238571	PRJNA271775	281	2	399	NCBI Genome database
Acinetobacter	baumannii	VB23193	ERR7281589	ERS8573534	PRJEB48719	848	2	2208	NCBI Genome database	x
Acinetobacter	baumannii	VB31459	ERR7281382	ERS8573360	PRJEB48719	349	2	?	NCBI Genome database	x
Acinetobacter	baumannii	VB958	CP040040.1, CP040041.1, CP040042.1, CP040043.1, CP040044.1, CP040045.1, CP040046.1	SAMN11554497	PRJNA540743	848	2	?	NCBI Genome database	x
Acinetobacter	baumannii	VB35179	ERR7281304	ERS8573254	PRJEB48719	?	1512	?	NCBI Genome database	x
Acinetobacter	baumannii	VB35435	CP087300-CP087303	SAMN23078462	PRJNA779872	unknown	575	2899	NCBI Genome database	x
Acinetobacter	baumannii	ATCC BAA1605	CP058625.1, CP058626.1	SAMN15437745	PRJNA643902	947	1	523	NCBI Genome database
Acinetobacter	baumannii	A118	ERR7281601	ERS8573545	PRJEB48719	unknown	172	?	NCBI Genome database	x
Acinetobacter	baumannii	abA1	CP060732.1	SAMN15778733	PRJNA640471	2211	1555	?	NCBI Genome database	x
Acinetobacter	baumannii	CFSAN093710	CP061514.1, CP061515.1, CP061516.1	SAMN12391854	PRJNA300270	208	2	?	NCBI Genome database
Acinetobacter	baumannii	CFSAN093709	CP061517.1, CP061518.1	SAMN12413929	PRJNA300270	208	2	432	NCBI Genome database
Acinetobacter	baumannii	CFSAN093708	CP061519.1, CP061520.1	SAMN12391536	PRJNA300270	208	2	432	NCBI Genome database
Acinetobacter	baumannii	CFSAN093707	CP061521.1, CP061522.1	SAMN12391534	PRJNA300270	208	2	432	NCBI Genome database
Acinetobacter	baumannii	CFSAN093706	CP061523.1, CP061524.1	SAMN12391535	PRJNA300270	208	2	432	NCBI Genome database
Acinetobacter	baumannii	CFSAN093705	CP061525.1, CP061526.1	SAMN12391537	PRJNA300270	208	2	760	NCBI Genome database	x
Acinetobacter	baumannii	SD	CP064292.1, CP064293.1, CP064294.1	SAMN16574826	PRJNA672694	?	?	?	NCBI Genome database		x
Acinetobacter	baumannii	AbBAS-1	ERR7281312	ERS8573260	PRJEB48719	957	85	?	NCBI Genome database	x
Acinetobacter	baumannii	FDAARGOS_917	CP065887.1, CP065886.1, CP065888.1	SAMN13450447	PRJNA231221	931	52	414	NCBI Genome database
Acinetobacter	baumannii	FDAARGOS_1036	CP066016.1, CP066017.1	SAMN16357205	PRJNA231221	947	1	523	NCBI Genome database	x
Acinetobacter	baumannii	G20AB011	CP066229.1, CP066230.1, CP066231.1	SAMN17073618	PRJNA684975	191	2	?	NCBI Genome database
Acinetobacter	baumannii	G20AB010	CP066232.1, CP066233.1, CP066234.1	SAMN17073617	PRJNA684975	191	2	?	NCBI Genome database
Acinetobacter	baumannii	G20AB009	CP066235.1, CP066236.1	SAMN17073616	PRJNA684975	191	2	?	NCBI Genome database
Acinetobacter	baumannii	G20AB007	CP066237.1, CP066238.1, CP066239.1, CP066240.1	SAMN17073615	PRJNA684975	191	2	?	NCBI Genome database	x
Acinetobacter	baumannii	SDF	CU468230.2, CU468231.1, CU468232.1, CU468233.1	SAMEA3138277	PRJNA13001	?	17	?	NCBI Genome database		x
Acinetobacter	baumannii	E1	ERR356271	SAMEA2241602	PRJEB4735	933	94	463	Halachev and Chan et al. 2014
Acinetobacter	baumannii	E10	ERR356322	SAMEA2241475	PRJEB4735	unknown	94	463	Halachev and Chan et al. 2014
Acinetobacter	baumannii	E2	ERR356323	SAMEA2241476	PRJEB4735	unknown	94	463	Halachev and Chan et al. 2014
Acinetobacter	baumannii	E3	ERR356324	SAMEA2241477	PRJEB4735	unknown	94	463	Halachev and Chan et al. 2014
Acinetobacter	baumannii	E4	ERR356325	SAMEA2241478	PRJEB4735	933	94	463	Halachev and Chan et al. 2014
Acinetobacter	baumannii	E5	ERR356317	SAMEA2241470	PRJEB4735	unknown	94	463	Halachev and Chan et al. 2014
Acinetobacter	baumannii	E6	ERR356318	SAMEA2241471	PRJEB4735	unknown	94	463	Halachev and Chan et al. 2014
Acinetobacter	baumannii	E7	ERR356319	SAMEA2241472	PRJEB4735	unknown	94	463	Halachev and Chan et al. 2014
Acinetobacter	baumannii	E8	CP087351-CP087353	SAMN23078445	PRJNA779872	unknown	?	?	Halachev and Chan et al. 2014		x
Acinetobacter	baumannii	OC050	ERR7281380	ERS8573358	PRJEB48719	579	23	1912	Sequenced at Institute of Hygiene, Münster, Germany
Acinetobacter	baumannii	OC051	ERR7281381	ERS8573359	PRJEB48719	579	23	1912	Sequenced at Institute of Hygiene, Münster, Germany	x
Acinetobacter	baumannii	ABBL099	JPDG00000000.1	SAMN02867841	PRJNA297777	345	499	355	Fitzpatrick et al. 2016	x
Acinetobacter	baumannii	OC052	ERR7281382	ERS8573360	PRJEB48719	579	23	1912	Sequenced at Institute of Hygiene, Münster, Germany
Acinetobacter	baumannii	OC028	ERR628413	SAMEA2779796	PRJEB7302	208	2	1884	Willems et al. 2016
Acinetobacter	baumannii	OC029	ERR628414	SAMEA2779775	PRJEB7302	208	2	432	Willems et al. 2016
Acinetobacter	baumannii	OC066	ERR628415	SAMEA2779798	PRJEB7302	878	6	1914	Willems et al. 2016	x
Acinetobacter	baumannii	OC067	ERR628416, ERR628417	SAMEA2779799	PRJEB7302	878	6	1914	Willems et al. 2016
Acinetobacter	baumannii	OC015	ERR628418	SAMEA2779800	PRJEB7302	208	2	432	Willems et al. 2016
Acinetobacter	baumannii	OC002	ERR7281383	ERS8573361	PRJEB48719	502	636	1915	Sequenced at Institute of Hygiene, Münster, Germany
Acinetobacter	baumannii	OC003	ERR7281384	ERS8573362	PRJEB48719	502	636	1915	Sequenced at Institute of Hygiene, Münster, Germany
Acinetobacter	baumannii	DB067	ERR7281385	ERS8573363	PRJEB48719	502	636	1915	Sequenced at Institute of Hygiene, Münster, Germany
Acinetobacter	baumannii	OC004	ERR7281386	ERS8573364	PRJEB48719	502	636	1915	Sequenced at Institute of Hygiene, Münster, Germany	x
Acinetobacter	baumannii	OC005	ERR7281387	ERS8573365	PRJEB48719	502	636	1915	Sequenced at Institute of Hygiene, Münster, Germany
Acinetobacter	baumannii	OC006	ERR7281388	ERS8573366	PRJEB48719	502	636	1915	Sequenced at Institute of Hygiene, Münster, Germany
Acinetobacter	baumannii	DB068	ERR7281390, ERR7281391, ERR7281392, ERR7281393, ERR7281394	ERS8573368	PRJEB48719	425	2	1351	Sequenced at Institute of Hygiene, Münster, Germany
Acinetobacter	baumannii	DB069	ERR7281395, ERR7281396, ERR7281397, ERR7281398, ERR7281399	ERS8573369	PRJEB48719	425	2	1351	Sequenced at Institute of Hygiene, Münster, Germany
Acinetobacter	baumannii	DB070	ERR7281400, ERR7281401, ERR7281402, ERR7281403, ERR7281404	ERS8573370	PRJEB48719	425	2	1351	Sequenced at Institute of Hygiene, Münster, Germany
Acinetobacter	baumannii	DB071	ERR7281405, ERR7281406, ERR7281407, ERR7281408, ERR7281409	ERS8573371	PRJEB48719	425	2	1351	Sequenced at Institute of Hygiene, Münster, Germany
Acinetobacter	baumannii	DB072	ERR7281410, ERR7281411, ERR7281412, ERR7281413, ERR7281414	ERS8573372	PRJEB48719	425	2	1351	Sequenced at Institute of Hygiene, Münster, Germany
Acinetobacter	baumannii	DB073	ERR7281415, ERR7281416, ERR7281417, ERR7281418, ERR7281419	ERS8573373	PRJEB48719	425	2	1351	Sequenced at Institute of Hygiene, Münster, Germany
Acinetobacter	baumannii	OC033	ERR7281420, ERR7281421, ERR7281422	ERS8573374	PRJEB48719	425	2	1351	Sequenced at Institute of Hygiene, Münster, Germany
Acinetobacter	baumannii	OC034	ERR7281423, ERR7281424, ERR7281425, ERR7281426, ERR7281427	ERS8573525	PRJEB48719	unknown	2	1351	Sequenced at Institute of Hygiene, Münster, Germany
Acinetobacter	baumannii	OC035	ERR7281428	ERS8573526	PRJEB48719	unknown	2	1351	Sequenced at Institute of Hygiene, Münster, Germany
Acinetobacter	baumannii	OC036	ERR7281574, ERR7281575, ERR7281576, ERR7281577, ERR7281578	ERS8573527	PRJEB48719	425	2	1351	Sequenced at Institute of Hygiene, Münster, Germany
Acinetobacter	baumannii	DB074	ERR7281579	ERS8573528	PRJEB48719	425	2	1351	Sequenced at Institute of Hygiene, Münster, Germany
Acinetobacter	baumannii	OC044	ERR7281580	ERS8573529	PRJEB48719	425	2	1351	Sequenced at Institute of Hygiene, Münster, Germany
Acinetobacter	baumannii	DB075	ERR7281581	ERS8573530	PRJEB48719	unknown	2	1351	Sequenced at Institute of Hygiene, Münster, Germany	x
Acinetobacter	baumannii	DB076	ERR7281582	ERS8573531	PRJEB48719	unknown	2	1351	Sequenced at Institute of Hygiene, Münster, Germany
Acinetobacter	baumannii	OC037	ERR7281583, ERR7281584, ERR7281585	ERS8573532	PRJEB48719	unknown	2	1351	Sequenced at Institute of Hygiene, Münster, Germany
Acinetobacter	baumannii	OC038	ERR7281586, ERR7281587, ERR7281588	ERS8573533	PRJEB48719	425	2	1351	Sequenced at Institute of Hygiene, Münster, Germany
Acinetobacter	baumannii	OC039	ERR7281589	ERS8573534	PRJEB48719	425	2	1351	Sequenced at Institute of Hygiene, Münster, Germany
Acinetobacter	baumannii	OC040	ERR7281590	ERS8573535	PRJEB48719	425	2	1351	Sequenced at Institute of Hygiene, Münster, Germany
Acinetobacter	baumannii	OC042	ERR7281591	ERS8573536	PRJEB48719	348	2	1908	Sequenced at Institute of Hygiene, Münster, Germany
Acinetobacter	baumannii	ABBL001	LLCI00000000.1	SAMN04145613	PRJNA297777	?	1022	964	Fitzpatrick et al. 2016	x
Acinetobacter	baumannii	ABBL003	LLCJ00000000.1	SAMN04145614	PRJNA297777	1800	406	965	Fitzpatrick et al. 2016	x
Acinetobacter	baumannii	ABBL004	LLCK00000000.1	SAMN04145615	PRJNA297777	?	1022	964	Fitzpatrick et al. 2016
Acinetobacter	baumannii	ABBL006	LLCM00000000.1	SAMN04145617	PRJNA297777	124	79	337	Fitzpatrick et al. 2016
Acinetobacter	baumannii	ABBL007	ERR7281117	ERS8573198	PRJEB48719	unknown	497	?	Fitzpatrick et al. 2016		x
Acinetobacter	baumannii	ABBL008	LLCO00000000.1	SAMN04145619	PRJNA297777	1806	2	966	Fitzpatrick et al. 2016	x
Acinetobacter	baumannii	ABBL011	LLCR00000000.1	SAMN04145622	PRJNA297777	878	6	968	Fitzpatrick et al. 2016	x
Acinetobacter	baumannii	ABBL012	LLCS00000000.1	SAMN04145623	PRJNA297777	1804	406	349	Fitzpatrick et al. 2016
Acinetobacter	baumannii	ABBL013	LLCT00000000.1	SAMN04145624	PRJNA297777	?	32	969	Fitzpatrick et al. 2016	x
Acinetobacter	baumannii	ABBL014	LLCU00000000.1	SAMN04145625	PRJNA297777	unknown	372	970	Fitzpatrick et al. 2016	x
Acinetobacter	baumannii	ABBL017	LLCX00000000.1	SAMN04145628	PRJNA297777	124	?	337	Fitzpatrick et al. 2016
Acinetobacter	baumannii	ABBL018	LLCY00000000.1	SAMN04145629	PRJNA297777	229	25	971	Fitzpatrick et al. 2016	x
Acinetobacter	baumannii	ABBL020	LLDA00000000.1	SAMN04145631	PRJNA297777	1804	?	972	Fitzpatrick et al. 2016	x
Acinetobacter	baumannii	ABBL021	LLDB00000000.1	SAMN04145632	PRJNA297777	?	?	973	Fitzpatrick et al. 2016	x
Acinetobacter	baumannii	ABBL022	LLDC00000000.1	SAMN04145633	PRJNA297777	1804	?	349	Fitzpatrick et al. 2016	x
Acinetobacter	baumannii	ABBL023	LLDD00000000.1	SAMN04145634	PRJNA297777	124	79	338	Fitzpatrick et al. 2016
Acinetobacter	baumannii	ABBL025	LLDF00000000.1	SAMN04145636	PRJNA297777	unknown	78	974	Fitzpatrick et al. 2016	x
Acinetobacter	baumannii	ABBL026	LLDG00000000.1	SAMN04145637	PRJNA297777	944	78	975	Fitzpatrick et al. 2016	x
Acinetobacter	baumannii	ABBL027	LLDH00000000.1	SAMN04145638	PRJNA297777	unknown	406	976	Fitzpatrick et al. 2016	x
Acinetobacter	baumannii	ABBL028	ERR7281303	ERS8573253	PRJEB48719	1804	406	?	Fitzpatrick et al. 2016		x
Acinetobacter	baumannii	ABBL029	LLDJ00000000.1	SAMN04145640	PRJNA297777	1804	?	977	Fitzpatrick et al. 2016	x
Acinetobacter	baumannii	ABBL030	LLDK00000000.1	SAMN04145641	PRJNA297777	124	?	978	Fitzpatrick et al. 2016
Acinetobacter	baumannii	ABBL034	LLDO00000000.1	SAMN04145645	PRJNA297777	1804	?	979	Fitzpatrick et al. 2016	x
Acinetobacter	baumannii	ABBL035	ERR7281122	ERS8573251	PRJEB48719	124	79	?	Fitzpatrick et al. 2016		x
Acinetobacter	baumannii	ABBL036	ERR7281118	ERS8573199	PRJEB48719	unknown	?	?	Fitzpatrick et al. 2016		x
Acinetobacter	baumannii	ABBL037	LLDR00000000.1	SAMN04145648	PRJNA297777	124	79	981	Fitzpatrick et al. 2016	x
Acinetobacter	baumannii	ABBL038	LLDS00000000.1	SAMN04145649	PRJNA297777	?	?	982	Fitzpatrick et al. 2016	x
Acinetobacter	baumannii	ABBL039	LLDT00000000.1	SAMN04145650	PRJNA297777	124	79	983	Fitzpatrick et al. 2016	x
Acinetobacter	baumannii	ABBL040	LLDU00000000.1	SAMN04145651	PRJNA297777	unknown	2	950	Fitzpatrick et al. 2016
Acinetobacter	baumannii	ABBL041	LLDV00000000.1	SAMN04145652	PRJNA297777	1804	406	984	Fitzpatrick et al. 2016	x
Acinetobacter	baumannii	ABBL043	LLDX00000000.1	SAMN04145654	PRJNA297777	unknown	79	985	Fitzpatrick et al. 2016	x
Acinetobacter	baumannii	ABBL044	LLDY00000000.1	SAMN04145655	PRJNA297777	124	79	986	Fitzpatrick et al. 2016	x
Acinetobacter	baumannii	ABBL045	LLDZ00000000.1	SAMN04145656	PRJNA297777	1839	2	987	Fitzpatrick et al. 2016	x
Acinetobacter	baumannii	ABBL048	LLEC00000000.1	SAMN04145659	PRJNA297777	1806	2	1913	Fitzpatrick et al. 2016	x
Acinetobacter	baumannii	ABBL049	LLED00000000.1	SAMN04145660	PRJNA297777	unknown	79	988	Fitzpatrick et al. 2016	x
Acinetobacter	baumannii	ABBL050	LLEE00000000.1	SAMN04145661	PRJNA297777	124	?	989	Fitzpatrick et al. 2016	x
Acinetobacter	baumannii	ABBL051	LLEF00000000.1	SAMN04145662	PRJNA297777	207	?	990	Fitzpatrick et al. 2016	x
Acinetobacter	baumannii	ABBL052	LLEG00000000.1	SAMN04145663	PRJNA297777	124	79	329	Fitzpatrick et al. 2016	x
Acinetobacter	baumannii	ABBL053	LLEH00000000.1	SAMN04145664	PRJNA297777	124	79	991	Fitzpatrick et al. 2016	x
Acinetobacter	baumannii	ABBL055	LLFA00000000.1	SAMN04145666	PRJNA297777	124	79	329	Fitzpatrick et al. 2016
Acinetobacter	baumannii	ABBL056	LLFB00000000.1	SAMN04145667	PRJNA297777	124	?	338	Fitzpatrick et al. 2016
Acinetobacter	baumannii	ABBL057	LLFC00000000.1	SAMN04145668	PRJNA297777	?	?	330	Fitzpatrick et al. 2016	x
Acinetobacter	baumannii	ABBL059	LLFE00000000.1	SAMN04145670	PRJNA297777	unknown	498	333	Fitzpatrick et al. 2016	x
Acinetobacter	baumannii	ABBL060	LLFF00000000.1	SAMN04145671	PRJNA297777	208	?	331	Fitzpatrick et al. 2016	x
Acinetobacter	baumannii	ABBL061	LLFG00000000.1	SAMN04145672	PRJNA297777	1804	406	332	Fitzpatrick et al. 2016	x
Acinetobacter	baumannii	ABBL062	LLFH00000000.1	SAMN04145673	PRJNA297777	unknown	2	950	Fitzpatrick et al. 2016	x
Acinetobacter	baumannii	ABBL063	ERR7281123	ERS8573252	PRJEB48719	unknown	848	?	Fitzpatrick et al. 2016		x
Acinetobacter	baumannii	ABBL066	LLFL00000000.1	SAMN04145677	PRJNA297777	124	79	335	Fitzpatrick et al. 2016	x
Acinetobacter	baumannii	ABBL067	LLFM00000000.1	SAMN04145678	PRJNA297777	1752	?	993	Fitzpatrick et al. 2016	x
Acinetobacter	baumannii	ABBL067a	LLFN00000000.1	SAMN04145679	PRJNA297777	124	79	337	Fitzpatrick et al. 2016	x
Acinetobacter	baumannii	ABBL067b	LLFO00000000.1	SAMN04145680	PRJNA297777	124	79	337	Fitzpatrick et al. 2016
Acinetobacter	baumannii	ABBL067c	LLFP00000000.1	SAMN04145681	PRJNA297777	124	79	337	Fitzpatrick et al. 2016
Acinetobacter	baumannii	ABBL067e	LLFQ00000000.1	SAMN04145682	PRJNA297777	124	?	336	Fitzpatrick et al. 2016	x
Acinetobacter	baumannii	ABBL067f	LLFR00000000.1	SAMN04145683	PRJNA297777	124	79	337	Fitzpatrick et al. 2016
Acinetobacter	baumannii	ABBL067g	LLFS00000000.1	SAMN04145684	PRJNA297777	124	79	337	Fitzpatrick et al. 2016
Acinetobacter	baumannii	ABBL067h	LLFT00000000.1	SAMN04145685	PRJNA297777	124	?	338	Fitzpatrick et al. 2016	x
Acinetobacter	baumannii	ABBL067i	LLFU00000000.1	SAMN04145686	PRJNA297777	124	79	339	Fitzpatrick et al. 2016
Acinetobacter	baumannii	ABBL067j	LLFV00000000.1	SAMN04145687	PRJNA297777	?	79	340	Fitzpatrick et al. 2016	x
Acinetobacter	baumannii	ABBL067k	LLFW00000000.1	SAMN04145688	PRJNA297777	124	?	341	Fitzpatrick et al. 2016
Acinetobacter	baumannii	ABBL067l	LLFX00000000.1	SAMN04145689	PRJNA297777	124	79	341	Fitzpatrick et al. 2016	x
Acinetobacter	baumannii	ABBL068	LLFY00000000.1	SAMN04145690	PRJNA297777	unknown	?	342	Fitzpatrick et al. 2016	x
Acinetobacter	baumannii	ABBL069	LLFZ00000000.1	SAMN04145691	PRJNA297777	unknown	79	343	Fitzpatrick et al. 2016	x
Acinetobacter	baumannii	ABBL070	LLGA00000000.1	SAMN04145692	PRJNA297777	?	49	344	Fitzpatrick et al. 2016	x
Acinetobacter	baumannii	ABBL071	LLGB00000000.1	SAMN04145693	PRJNA297777	128	?	344	Fitzpatrick et al. 2016
Acinetobacter	baumannii	ABBL072	LLGC00000000.1	SAMN04145694	PRJNA297777	unknown	79	346	Fitzpatrick et al. 2016	x
Acinetobacter	baumannii	ABBL073	LLGD00000000.1	SAMN04145695	PRJNA297777	473	2	345	Fitzpatrick et al. 2016	x
Acinetobacter	baumannii	ABBL076	LLGG00000000.1	SAMN04145698	PRJNA297777	1703	406	347	Fitzpatrick et al. 2016	x
Acinetobacter	baumannii	ABBL079	LLGJ00000000.1	SAMN04145701	PRJNA297777	124	79	348	Fitzpatrick et al. 2016	x
Acinetobacter	baumannii	ABBL082	LLGL00000000.1	SAMN04145703	PRJNA297777	1804	?	349	Fitzpatrick et al. 2016
Acinetobacter	baumannii	ABBL083	LLGM00000000.1	SAMN04145704	PRJNA297777	762	?	350	Fitzpatrick et al. 2016	x
Acinetobacter	baumannii	ABBL085	LLGN00000000.1	SAMN04145705	PRJNA297777	?	103	351	Fitzpatrick et al. 2016	x
Acinetobacter	baumannii	ABBL088	LLGP00000000.1	SAMN04145707	PRJNA297777	?	?	352	Fitzpatrick et al. 2016	x
Acinetobacter	baumannii	ABBL089	LLGQ00000000.1	SAMN04145708	PRJNA297777	?	?	352	Fitzpatrick et al. 2016
Acinetobacter	baumannii	ABBL091	LLGS00000000.1	SAMN04145710	PRJNA297777	473	?	1179	Fitzpatrick et al. 2016	x
Acinetobacter	baumannii	ABBL092	LLGT00000000.1	SAMN04145711	PRJNA297777	345	499	354	Fitzpatrick et al. 2016	x
Acinetobacter	baumannii	ABBL093	LLGU00000000.1	SAMN04145712	PRJNA297777	345	499	354	Fitzpatrick et al. 2016
Acinetobacter	baumannii	ABBL094	ERR7281121	ERS8573250	PRJEB48719	1772	?	?	Fitzpatrick et al. 2016		x
Acinetobacter	baumannii	ABBL095	LLGW00000000.1	SAMN04145714	PRJNA297777	?	?	353	Fitzpatrick et al. 2016	x
Acinetobacter	baumannii	ABBL097	LLGY00000000.1	SAMN04145716	PRJNA297777	345	?	1180	Fitzpatrick et al. 2016	x
Acinetobacter	baumannii	ABBL100	LLHA00000000.1	SAMN04145719	PRJNA297777	1703	406	633	Fitzpatrick et al. 2016	x
Acinetobacter	baumannii	ABBL101	LLHB00000000.1	SAMN04145720	PRJNA297777	124	?	994	Fitzpatrick et al. 2016	x
Acinetobacter	baumannii	ABBL102	LLHC00000000.1	SAMN04145721	PRJNA297777	?	?	995	Fitzpatrick et al. 2016	x
Acinetobacter	baumannii	ABBL105	LLHE00000000.1	SAMN04145723	PRJNA297777	124	79	634	Fitzpatrick et al. 2016	x
Acinetobacter	baumannii	ABBL106	LLHF00000000.1	SAMN04145724	PRJNA297777	?	79	634	Fitzpatrick et al. 2016
Acinetobacter	baumannii	ABBL107	LLHG00000000.1	SAMN04145725	PRJNA297777	345	499	635	Fitzpatrick et al. 2016	x
Acinetobacter	baumannii	ABBL109	LLHH00000000.1	SAMN04145726	PRJNA297777	208	2	637	Fitzpatrick et al. 2016
Acinetobacter	baumannii	ABBL110	LLHI00000000.1	SAMN04145727	PRJNA297777	?	?	996	Fitzpatrick et al. 2016	x
Acinetobacter	baumannii	ABBL113	LLHK00000000.1	SAMN04145729	PRJNA297777	1839	2	997	Fitzpatrick et al. 2016	x
Acinetobacter	baumannii	ABBL114	LLHL00000000.1	SAMN04145730	PRJNA297777	2057	?	636	Fitzpatrick et al. 2016	x
Acinetobacter	baumannii	ABBL115	LLHM00000000.1	SAMN04145731	PRJNA297777	208	2	637	Fitzpatrick et al. 2016	x
Acinetobacter	baumannii	ABBL116	LLHN00000000.1	SAMN04145732	PRJNA297777	208	?	637	Fitzpatrick et al. 2016
Acinetobacter	baumannii	ABBL117	LLHO00000000.1	SAMN04145733	PRJNA297777	124	?	998	Fitzpatrick et al. 2016	x
Acinetobacter	baumannii	ABBL118	LLHP00000000.1	SAMN04145734	PRJNA297777	1703	406	642	Fitzpatrick et al. 2016
Acinetobacter	baumannii	ABBL121	LLHR00000000.1	SAMN04145736	PRJNA297777	208	?	999	Fitzpatrick et al. 2016	x
Acinetobacter	baumannii	ABBL122	LLHS00000000.1	SAMN04145737	PRJNA297777	1739	?	1000	Fitzpatrick et al. 2016	x
Acinetobacter	baumannii	ABBL123	LLHT00000000.1	SAMN04145738	PRJNA297777	208	2	643	Fitzpatrick et al. 2016	x
Acinetobacter	baumannii	ABBL124	LLHU00000000.1	SAMN04145739	PRJNA297777	208	2	1001	Fitzpatrick et al. 2016	x
Acinetobacter	baumannii	ABBL125	LLHV00000000.1	SAMN04145740	PRJNA297777	unknown	1337	638	Fitzpatrick et al. 2016	x
Acinetobacter	baumannii	ABBL127	LLHX00000000.1	SAMN04145742	PRJNA297777	205	79	639	Fitzpatrick et al. 2016	x
Acinetobacter	baumannii	ABBL129	LLHZ00000000.1	SAMN04145744	PRJNA297777	1703	406	647	Fitzpatrick et al. 2016
Acinetobacter	baumannii	ABBL130	LLIA00000000.1	SAMN04145745	PRJNA297777	1804	406	640	Fitzpatrick et al. 2016	x
Acinetobacter	baumannii	ABBL131	LLIB00000000.1	SAMN04145746	PRJNA297777	345	499	641	Fitzpatrick et al. 2016
Acinetobacter	baumannii	ABBL132	LLIC00000000.1	SAMN04145747	PRJNA297777	345	499	641	Fitzpatrick et al. 2016	x
Acinetobacter	baumannii	ABBL133	LLID00000000.1	SAMN04145748	PRJNA297777	1703	406	642	Fitzpatrick et al. 2016	x
Acinetobacter	baumannii	ABBL134	LLIE00000000.1	SAMN04145749	PRJNA297777	345	?	641	Fitzpatrick et al. 2016
Acinetobacter	baumannii	ABBL137	LLIG00000000.1	SAMN04145751	PRJNA297777	208	2	643	Fitzpatrick et al. 2016
Acinetobacter	baumannii	ABBL138	LLIH00000000.1	SAMN04145752	PRJNA297777	1703	406	644	Fitzpatrick et al. 2016	x
Acinetobacter	baumannii	ABBL140	LLII00000000.1	SAMN04145753	PRJNA297777	1804	?	1002	Fitzpatrick et al. 2016	x
Acinetobacter	baumannii	ABBL141	LLIJ00000000.1	SAMN04145754	PRJNA297777	208	2	645	Fitzpatrick et al. 2016	x
Acinetobacter	baumannii	ABBL142	LLIK00000000.1	SAMN04145755	PRJNA297777	345	?	646	Fitzpatrick et al. 2016	x
Acinetobacter	baumannii	ABBL143	LLIL00000000.1	SAMN04145756	PRJNA297777	345	499	646	Fitzpatrick et al. 2016
Acinetobacter	baumannii	ABBL144	LLIM00000000.1	SAMN04145757	PRJNA297777	1703	406	647	Fitzpatrick et al. 2016	x
Acinetobacter	baumannii	ABBL147	LLIN00000000.1	SAMN04145758	PRJNA297777	unknown	?	648	Fitzpatrick et al. 2016	x
Acinetobacter	baumannii	ABBL149	LLIP00000000.1	SAMN04145760	PRJNA297777	1739	250	650	Fitzpatrick et al. 2016	x
Acinetobacter	baumannii	ABOB01	LLIQ00000000.1	SAMN04145761	PRJNA297777	?	?	653	Fitzpatrick et al. 2016
Acinetobacter	baumannii	ABOB02	LLIR00000000.1	SAMN04145762	PRJNA297777	?	?	653	Fitzpatrick et al. 2016
Acinetobacter	baumannii	ABOB03	LLIS00000000.1	SAMN04145763	PRJNA297777	?	?	653	Fitzpatrick et al. 2016
Acinetobacter	baumannii	ABOB04	LLIT00000000.1	SAMN04145764	PRJNA297777	?	?	653	Fitzpatrick et al. 2016
Acinetobacter	baumannii	ABOB04_a	LLIU00000000.1	SAMN04145765	PRJNA297777	?	?	653	Fitzpatrick et al. 2016	x
Acinetobacter	baumannii	ABOB04_b	LLIV00000000.1	SAMN04145766	PRJNA297777	?	?	653	Fitzpatrick et al. 2016
Acinetobacter	baumannii	ABOB06	LLIW00000000.1	SAMN04145767	PRJNA297777	?	?	653	Fitzpatrick et al. 2016
Acinetobacter	baumannii	ABOB06_a	LLIX00000000.1	SAMN04145768	PRJNA297777	?	?	653	Fitzpatrick et al. 2016
Acinetobacter	baumannii	ABOB07	ERR7281307, ERR7281308	ERS8573256	PRJEB48719	?	?	?	Fitzpatrick et al. 2016		x
Acinetobacter	baumannii	ABOB08	LLIZ00000000.1	SAMN04145770	PRJNA297777	?	?	653	Fitzpatrick et al. 2016
Acinetobacter	baumannii	ABOB09	LLJA00000000.1	SAMN04145771	PRJNA297777	124	79	654	Fitzpatrick et al. 2016	x
Acinetobacter	baumannii	ABOB10	LLJB00000000.1	SAMN04145772	PRJNA297777	?	?	653	Fitzpatrick et al. 2016
Acinetobacter	baumannii	ABOB11	LLJC00000000.1	SAMN04145773	PRJNA297777	473	?	1003	Fitzpatrick et al. 2016	x
Acinetobacter	baumannii	ABOB12	LLJD00000000.1	SAMN04145774	PRJNA297777	?	?	653	Fitzpatrick et al. 2016
Acinetobacter	baumannii	ABOB15	LLJE00000000.1	SAMN04145775	PRJNA297777	?	unknown	1004	Fitzpatrick et al. 2016	x
Acinetobacter	baumannii	ABOB16	LLJF00000000.1	SAMN04145776	PRJNA297777	943	?	1005	Fitzpatrick et al. 2016	x
Acinetobacter	baumannii	ABOBEN	LLJG00000000.1	SAMN04145777	PRJNA297777	?	?	653	Fitzpatrick et al. 2016
Acinetobacter	baumannii	LMG 994	CP087331-CP087334	SAMN23078452	PRJNA779872	956	54	2870	Sequenced at Institute of Hygiene, Münster, Germany	x
Acinetobacter	baumannii	M85342	SRR11746219	SAMN14867372	PRJNA631491	1050	2	2904	Roberts et al. 2021
Acinetobacter	baumannii	M85780	SRR11746218	SAMN14867373	PRJNA631491	?	?	2904	Roberts et al. 2021
Acinetobacter	baumannii	M86432	ERR7281113	ERS8573194	PRJEB48719	1050	2	?	Roberts et al. 2021		x
Acinetobacter	baumannii	M87340	SRR11746289	SAMN14867375	PRJNA631491	1050	2	2904	Roberts et al. 2021
Acinetobacter	baumannii	M87341	ERR7281115	ERS8573196	PRJEB48719	1050	2	?	Roberts et al. 2021		x
Acinetobacter	baumannii	M87668	ERR7281114	ERS8573195	PRJEB48719	2058	2	?	Roberts et al. 2021		x
Acinetobacter	baumannii	M87669	ERR7281116	ERS8573197	PRJEB48719	?	2	?	Roberts et al. 2021		x
Acinetobacter	baumannii	M88038	SRR11746245	SAMN14867379	PRJNA631491	1050	2	2904	Roberts et al. 2021
Acinetobacter	baumannii	M88039	SRR11746234	SAMN14867380	PRJNA631491	1050	2	2904	Roberts et al. 2021
Acinetobacter	baumannii	M88659	SRR11746223	SAMN14867381	PRJNA631491	1050	2	2904	Roberts et al. 2021
Acinetobacter	baumannii	M88825	SRR11746217	SAMN14867382	PRJNA631491	2058	2	2904	Roberts et al. 2021
Acinetobacter	baumannii	OC074	CP087328-CP087330	SAMN23078453	PRJNA779872	unknown	33	2873	Sequenced at Institute of Hygiene, Münster, Germany	x
Acinetobacter	baumannii	OC008	CP087362-CP087364	SAMN23078454	PRJNA779872	?	867	2871	Sequenced at Institute of Hygiene, Münster, Germany	x
Acinetobacter	baumannii	OC073	CP087325-CP087327	SAMN23078455	PRJNA779872	552	193	2872	Sequenced at Institute of Hygiene, Münster, Germany	x
Acinetobacter	baumannii	AC_4160	MJAY00000000.1	SAMN05771108	PRJNA342935	218	2	1245	Makke et al. 2020
Acinetobacter	baumannii	AC_4820	MJAZ00000000.1	SAMN05771113	PRJNA342940	218	2	1245	Makke et al. 2020	x
Acinetobacter	baumannii	AC_2355	MJBA00000000.1	SAMN05771115	PRJNA342941	195	1580	1244	Makke et al. 2020
Acinetobacter	baumannii	AC_5696	MJBB00000000.1	SAMN05771131	PRJNA342942	195	1580	1244	Makke et al. 2020
Acinetobacter	baumannii	AC_6066	MJBC00000000.1	SAMN05771138	PRJNA342943	195	1580	1244	Makke et al. 2020
Acinetobacter	baumannii	AC_6031	MJBD00000000.1	SAMN05771141	PRJNA342947	1305	1580	1246	Makke et al. 2020	x
Acinetobacter	baumannii	AC_6321	MJBE00000000.1	SAMN05771142	PRJNA342948	195	1580	1244	Makke et al. 2020
Acinetobacter	baumannii	MS14388	ERR7281106	ERS8573190	PRJEB48719	1050	2	?	Roberts et al. 2021		x
Acinetobacter	baumannii	MS14397	SRR11746304	SAMN14867388	PRJNA631491	1050	2	2904	Roberts et al. 2021
Acinetobacter	baumannii	MS14402	SRR11746299	SAMN14867392	PRJNA631491	2058	2	2904	Roberts et al. 2021
Acinetobacter	baumannii	MS14407	SRR11746294	SAMN14867397	PRJNA631491	2058	2	2904	Roberts et al. 2021
Acinetobacter	baumannii	MS14409	SRR11746293	SAMN14867398	PRJNA631491	1050	2	2904	Roberts et al. 2021
Acinetobacter	baumannii	MS14410	SRR11746292	SAMN14867399	PRJNA631491	1050	2	2904	Roberts et al. 2021
Acinetobacter	baumannii	MS14413	SRR11746288	SAMN14867402	PRJNA631491	1050	2	2904	Roberts et al. 2021
Acinetobacter	baumannii	MS14414	SRR11746287	SAMN14867403	PRJNA631491	1050	2	2904	Roberts et al. 2021
Acinetobacter	baumannii	MS14415	SRR11746286	SAMN14867404	PRJNA631491	195	2	?	Roberts et al. 2021
Acinetobacter	baumannii	MS14416	SRR11746285	SAMN14867405	PRJNA631491	1834	2	1462	Roberts et al. 2021	x
Acinetobacter	baumannii	MS14420	SRR11746281	SAMN14867409	PRJNA631491	1050	2	2904	Roberts et al. 2021
Acinetobacter	baumannii	MS14421	SRR11746280	SAMN14867410	PRJNA631491	2058	2	2904	Roberts et al. 2021	x
Acinetobacter	baumannii	MS14422	SRR11746279	SAMN14867411	PRJNA631491	1050	2	2904	Roberts et al. 2021
Acinetobacter	baumannii	MS14423	SRR11746277	SAMN14867412	PRJNA631491	1050	2	2904	Roberts et al. 2021
Acinetobacter	baumannii	MS14426	SRR11746274	SAMN14867415	PRJNA631491	1050	2	2904	Roberts et al. 2021
Acinetobacter	baumannii	MS14427	SRR11746273	SAMN14867416	PRJNA631491	1050	2	2904	Roberts et al. 2021
Acinetobacter	baumannii	MS14428	SRR11746272	SAMN14867417	PRJNA631491	1050	2	2904	Roberts et al. 2021
Acinetobacter	baumannii	MS14429	SRR11746271	SAMN14867418	PRJNA631491	1050	2	2904	Roberts et al. 2021
Acinetobacter	baumannii	MS14430	SRR11746270	SAMN14867419	PRJNA631491	1050	2	2904	Roberts et al. 2021
Acinetobacter	baumannii	MS14431	SRR11746269	SAMN14867420	PRJNA631491	2058	2	2904	Roberts et al. 2021
Acinetobacter	baumannii	MS14432	SRR11746268	SAMN14867421	PRJNA631491	2058	2	2904	Roberts et al. 2021
Acinetobacter	baumannii	MS14438	SRR11746265	SAMN14867423	PRJNA631491	1050	2	2904	Roberts et al. 2021
Acinetobacter	baumannii	MS1968	SRR11746264	SAMN14867424	PRJNA631491	208	2	627	Roberts et al. 2021
Acinetobacter	baumannii	MS1984	SRR11746263	SAMN14867425	PRJNA631491	1806	2	1048	Roberts et al. 2021
Acinetobacter	baumannii	MS8410	SRR11746261	SAMN14867427	PRJNA631491	1050	2	2904	Roberts et al. 2021
Acinetobacter	baumannii	MS8412	SRR11746259	SAMN14867429	PRJNA631491	1050	2	2904	Roberts et al. 2021
Acinetobacter	baumannii	MS8413	SRR11746258	SAMN14867430	PRJNA631491	1050	2	2904	Roberts et al. 2021
Acinetobacter	baumannii	MS8419	SRR11746252	SAMN14867435	PRJNA631491	2058	2	2904	Roberts et al. 2021
Acinetobacter	baumannii	MS8420	ERR7281102	ERS8573186	PRJEB48719	930	32	?	Roberts et al. 2021		x
Acinetobacter	baumannii	MS8421	SRR11746250	SAMN14867437	PRJNA631491	930	32	?	Roberts et al. 2021	x
Acinetobacter	baumannii	MS8422	SRR11746249	SAMN14867438	PRJNA631491	1050	2	2904	Roberts et al. 2021
Acinetobacter	baumannii	MS8436	SRR11746248	SAMN14867439	PRJNA631491	2058	2	2904	Roberts et al. 2021
Acinetobacter	baumannii	MS8438	SRR11746246	SAMN14867441	PRJNA631491	930	32	?	Roberts et al. 2021
Acinetobacter	baumannii	MS8440	SRR11746244	SAMN14867442	PRJNA631491	2058	2	2904	Roberts et al. 2021
Acinetobacter	baumannii	MS8441	SRR11746243	SAMN14867443	PRJNA631491	2058	2	2904	Roberts et al. 2021
Acinetobacter	baumannii	MS8442	ERR7281103	ERS8573187	PRJEB48719	1050	2	?	Roberts et al. 2021		x
Acinetobacter	baumannii	MS8443	SRR11746241	SAMN14867445	PRJNA631491	208	2	?	Roberts et al. 2021
Acinetobacter	baumannii	MS8444	SRR11746240	SAMN14867446	PRJNA631491	208	2	627	Roberts et al. 2021
Acinetobacter	baumannii	MS8445	SRR11746239	SAMN14867447	PRJNA631491	208	2	627	Roberts et al. 2021
Acinetobacter	baumannii	MS8446	SRR11746238	SAMN14867448	PRJNA631491	208	2	627	Roberts et al. 2021
Acinetobacter	baumannii	MS8447	SRR11746237	SAMN14867449	PRJNA631491	208	2	627	Roberts et al. 2021
Acinetobacter	baumannii	MS8448	SRR11746236	SAMN14867450	PRJNA631491	208	2	627	Roberts et al. 2021	x
Acinetobacter	baumannii	MS8449	SRR11746235	SAMN14867451	PRJNA631491	208	2	627	Roberts et al. 2021
Acinetobacter	baumannii	MS8450	SRR11746233	SAMN14867452	PRJNA631491	423	2	?	Roberts et al. 2021	x
Acinetobacter	baumannii	MS8451	SRR11746232	SAMN14867453	PRJNA631491	1806	2	1050	Roberts et al. 2021
Acinetobacter	baumannii	MS8452	SRR11746231	SAMN14867454	PRJNA631491	208	2	1048	Roberts et al. 2021
Acinetobacter	baumannii	11502	MSCX00000000.1	SAMN06111394	PRJNA355850	758	156	1032	Mancilla-Rojano et al. 2019
Acinetobacter	baumannii	11536	MSCY00000000.1	SAMN06111381	PRJNA355850	758	156	1032	Mancilla-Rojano et al. 2019
Acinetobacter	baumannii	11598	MSCZ00000000.1	SAMN06111392	PRJNA355850	758	156	1162	Mancilla-Rojano et al. 2019	x
Acinetobacter	baumannii	4113	MSDA00000000.1	SAMN06111393	PRJNA355850	758	156	1163	Mancilla-Rojano et al. 2019	x
Acinetobacter	baumannii	11547	MSDB00000000.1	SAMN06111389	PRJNA355850	758	156	1032	Mancilla-Rojano et al. 2019
Acinetobacter	baumannii	11551	MSDC00000000.1	SAMN06111363	PRJNA355850	758	156	1032	Mancilla-Rojano et al. 2019
Acinetobacter	baumannii	11606	MSDD00000000.1	SAMN06111391	PRJNA355850	758	156	1032	Mancilla-Rojano et al. 2019	x
Acinetobacter	baumannii	MBL_M1	MWTR00000000.1	SAMN06459018	PRJNA377228	1089	85	2250	Jaidane et al. 2018
Acinetobacter	baumannii	MBL_M2	ERR7281322	ERS8573273	PRJEB48719	?	?	?	Jaidane et al. 2018		x
Acinetobacter	baumannii	MBL_M3	ERR7281321	ERS8573265	PRJEB48719	?	?	?	Jaidane et al. 2018		x
Acinetobacter	baumannii	MBL_M4	MWTU00000000.1	SAMN06459221	PRJNA377264	1089	85	2251	Jaidane et al. 2018
Acinetobacter	baumannii	MBL_M5	ERR7281311	ERS8573259	PRJEB48719	?	?	?	Jaidane et al. 2018		x
Acinetobacter	baumannii	MBL_M6	MWTW00000000.1	SAMN06461248	PRJNA377388	?	85	2251	Jaidane et al. 2018	x
Acinetobacter	baumannii	MBL_M7	ERR7281323	ERS8573274	PRJEB48719	?	?	?	Jaidane et al. 2018		x
Acinetobacter	baumannii	MBL_M8	ERR7281320	ERS8573264	PRJEB48719	?	?	?	Jaidane et al. 2018		x
Acinetobacter	baumannii	MBL_M9	ERR7281315, ERR7281316, ERR7281317, ERR7281318, ERR7281319	ERS8573263	PRJEB48719	1089	?	?	Jaidane et al. 2018		x
Acinetobacter	baumannii	MBL_M10	MWUA00000000.1	SAMN06461382	PRJNA377417	1089	85	2250	Jaidane et al. 2018	x
Acinetobacter	baumannii	MBL_M11	ERR7281309	ERS8573257	PRJEB48719	?	?	?	Jaidane et al. 2018		x
Acinetobacter	baumannii	AYE	NC_010410.1, NC_010401.1, NC_010402.1, NC_010404.1, NC_010403.1	SAMEA3138279	PRJNA224116	231	1	7	NCBI Genome database	x
Acinetobacter	baumannii	AB0057	NC_011586.2, NC_011585.2	SAMN02603051	PRJNA224116	207	1	296	NCBI Genome database	x
Acinetobacter	baumannii	1656-2	NC_017162.1, NC_017163.1, NC_017164.1	SAMN02603494	PRJNA224116	423	2	23	NCBI Genome database	x
Acinetobacter	baumannii	MDR-ZJ06	ERR7281384	ERS8573362	PRJEB48719	643	2	729	NCBI Genome database	x
Acinetobacter	baumannii	MDR-TJ	ERR7281330	ERS8573281	PRJEB48719	369	2	459	NCBI Genome database	x
Acinetobacter	baumannii	TYTH-1	ERR7281339	ERS8573290	PRJEB48719	455	2	537	NCBI Genome database	x
Acinetobacter	baumannii	D1279779	ERR7281329	ERS8573280	PRJEB48719	942	267	439	NCBI Genome database	x
Acinetobacter	baumannii	BJAB07104	NC_021726.1, NC_021727.1, NC_021728.1	SAMN02604244	PRJNA224116	368	2	424	NCBI Genome database	x
Acinetobacter	baumannii	BJAB0868	ERR7281336	ERS8573287	PRJEB48719	218	2	426	NCBI Genome database	x
Acinetobacter	baumannii	BJAB0715	NC_021733.1, NC_021734.1	SAMN02604245	PRJNA224116	642	23	425	NCBI Genome database	x
Acinetobacter	baumannii	ZW85-1	ERR7281350	ERS8573338	PRJEB48719	378	639	631	NCBI Genome database	x
Acinetobacter	baumannii	AB174	NKJK00000000.1	SAMN07251730	PRJNA390870	208	2	2241	Chen et al. 2018
Acinetobacter	baumannii	AB173	NKJL00000000.1	SAMN07251729	PRJNA390870	208	2	2241	Chen et al. 2018	x
Acinetobacter	baumannii	AB172	NKJM00000000.1	SAMN07251728	PRJNA390870	208	2	2242	Chen et al. 2018
Acinetobacter	baumannii	AB166	NKJN00000000.1	SAMN07251727	PRJNA390870	208	2	2241	Chen et al. 2018
Acinetobacter	baumannii	AB165	NKJO00000000.1	SAMN07251726	PRJNA390870	208	2	1076	Chen et al. 2018
Acinetobacter	baumannii	AB162	NKJP00000000.1	SAMN07251725	PRJNA390870	208	2	1076	Chen et al. 2018	x
Acinetobacter	baumannii	AB161	NKJQ00000000.1	SAMN07251724	PRJNA390870	208	2	2242	Chen et al. 2018
Acinetobacter	baumannii	AB156	NKJR00000000.1	SAMN07251723	PRJNA390870	208	2	1076	Chen et al. 2018
Acinetobacter	baumannii	AB147	NKJS00000000.1	SAMN07251722	PRJNA390870	208	2	456	Chen et al. 2018
Acinetobacter	baumannii	AB134	NKJT00000000.1	SAMN07251721	PRJNA390870	208	2	1076	Chen et al. 2018
Acinetobacter	baumannii	AB112	NKJV00000000.1	SAMN07251719	PRJNA390870	208	2	1076	Chen et al. 2018
Acinetobacter	baumannii	AB108	NKJW00000000.1	SAMN07251718	PRJNA390870	1806	2	456	Chen et al. 2018
Acinetobacter	baumannii	AB101	NKJX00000000.1	SAMN07251717	PRJNA390870	208	2	456	Chen et al. 2018
Acinetobacter	baumannii	AB100	NKJY00000000.1	SAMN07251716	PRJNA390870	208	2	1076	Chen et al. 2018
Acinetobacter	baumannii	AB99	NKJZ00000000.1	SAMN07251715	PRJNA390870	208	2	1076	Chen et al. 2018
Acinetobacter	baumannii	AB96	NKKA00000000.1	SAMN07251714	PRJNA390870	208	2	1076	Chen et al. 2018
Acinetobacter	baumannii	AB91	NKKB00000000.1	SAMN07251713	PRJNA390870	208	2	2242	Chen et al. 2018
Acinetobacter	baumannii	AB89	NKKC00000000.1	SAMN07251712	PRJNA390870	208	2	1076	Chen et al. 2018
Acinetobacter	baumannii	AB88	NKKD00000000.1	SAMN07251711	PRJNA390870	208	2	1076	Chen et al. 2018
Acinetobacter	baumannii	AB81	NKKE00000000.1	SAMN07251710	PRJNA390870	208	2	1076	Chen et al. 2018
Acinetobacter	baumannii	AB79	NKKF00000000.1	SAMN07251709	PRJNA390870	208	2	1076	Chen et al. 2018
Acinetobacter	baumannii	AB75	NKKG00000000.1	SAMN07251708	PRJNA390870	1806	2	2242	Chen et al. 2018
Acinetobacter	baumannii	AB74	NKKH00000000.1	SAMN07251707	PRJNA390870	208	2	1076	Chen et al. 2018
Acinetobacter	baumannii	AB73	NKKI00000000.1	SAMN07251706	PRJNA390870	208	2	1076	Chen et al. 2018
Acinetobacter	baumannii	AB72	NKKJ00000000.1	SAMN07251705	PRJNA390870	1806	2	456	Chen et al. 2018
Acinetobacter	baumannii	AB56	NKKK00000000.1	SAMN07251704	PRJNA390870	1806	2	456	Chen et al. 2018	x
Acinetobacter	baumannii	AB54	NKKL00000000.1	SAMN07251703	PRJNA390870	208	2	1076	Chen et al. 2018
Acinetobacter	baumannii	AB52	NKKM00000000.1	SAMN07251702	PRJNA390870	208	2	1076	Chen et al. 2018
Acinetobacter	baumannii	AB46	NKKN00000000.1	SAMN07251701	PRJNA390870	208	2	456	Chen et al. 2018
Acinetobacter	baumannii	OC041	CP087357-CP087361	SAMN23078456	PRJNA779872	195	2	2772	Sequenced at Institute of Hygiene, Münster, Germany	x
Acinetobacter	baumannii	OC043	CP087321-CP087324	SAMN23078457	PRJNA779872	348	2	2771	Sequenced at Institute of Hygiene, Münster, Germany	x
Acinetobacter	baumannii	OC064	CP087317-CP087320	SAMN23078458	PRJNA779872	439	1	2773	Sequenced at Institute of Hygiene, Münster, Germany	x
Acinetobacter	baumannii	OC059	CP087312-CP087316	SAMN23078459	PRJNA779872	514	103	2874	Sequenced at Institute of Hygiene, Münster, Germany	x
Acinetobacter	baumannii	OC068	CP087309-CP087311	SAMN23078460	PRJNA779872	1078	85	2875	Sequenced at Institute of Hygiene, Münster, Germany	x
Acinetobacter	baumannii	OC081	CP087304-CP087308	SAMN23078461	PRJNA779872	775	1	2878	Sequenced at Institute of Hygiene, Münster, Germany	x
Acinetobacter	baumannii	OC061	CP087300-CP087303	SAMN23078462	PRJNA779872	?	58	2876	Sequenced at Institute of Hygiene, Münster, Germany	x
Acinetobacter	baumannii	OC070	CP087298-CP087299	SAMN23078463	PRJNA779872	1100	400	2877	Sequenced at Institute of Hygiene, Münster, Germany
Acinetobacter	baumannii	NCGM 237	ERR7281338	ERS8573289	PRJEB48719	455	2	478	NCBI Genome database	x
Acinetobacter	baumannii	IOMTU 433	ERR7281586, ERR7281587, ERR7281588	ERS8573533	PRJEB48719	919	622	443	NCBI Genome database	x
Acinetobacter	baumannii	WP4-W18-ESBL-11	ERR7281400, ERR7281401, ERR7281402, ERR7281403, ERR7281404	ERS8573370	PRJEB48719	1351	213	?	NCBI Genome database	x
Acinetobacter	baumannii	WP8-W18-ESBL-11	ERR7281405, ERR7281406, ERR7281407, ERR7281408, ERR7281409	ERS8573371	PRJEB48719	unknown	1548	?	NCBI Genome database	x
Acinetobacter	baumannii	OCU_Ac16a	ERR7281596	ERS8573540	PRJEB48719	?	412	1151	NCBI Genome database	x
Acinetobacter	baumannii	AB307-0294	ERR7281332	ERS8573283	PRJEB48719	231	1	298	NCBI Genome database	x
Acinetobacter	baumannii	AB07	NZ_CP006963.1, NZ_CP006964.1	SAMN03081512	PRJNA224116	195	?	?	NCBI Genome database	x
Acinetobacter	baumannii	AC29	NZ_CP007535.2, NZ_CP008850.1, NZ_CP008851.1	SAMN02714232	PRJNA224116	195	2	6	NCBI Genome database
Acinetobacter	baumannii	LAC-4	NZ_CP007712.1, NZ_CP007713.1, NZ_CP007714.1	SAMN02709859	PRJNA224116	447	10	9	NCBI Genome database
Acinetobacter	baumannii	AB5075-UW	ERR7281388	ERS8573366	PRJEB48719	945	1	302	NCBI Genome database	x
Acinetobacter	baumannii	AB031	ERR7281354	ERS8573340	PRJEB48719	1000	638	292	NCBI Genome database	x
Acinetobacter	baumannii	AB030	NZ_CP009257.1	SAMN02940899	PRJNA224116	758	79	291	NCBI Genome database	x
Acinetobacter	baumannii	AbH12O-A2	ERR7281351, ERR7281352, ERR7281353	ERS8573339	PRJEB48719	924	79	356	NCBI Genome database	x
Acinetobacter	baumannii	6200	ERR7281314	ERS8573262	PRJEB48719	1161	464	1014	NCBI Genome database	x
Acinetobacter	baumannii	XH386	NZ_CP010779.1, NZ_CP010780.1	SAMN03290686	PRJNA224116	208	2	626	NCBI Genome database	x
Acinetobacter	baumannii	A1	ERR7281599	ERS8573543	PRJEB48719	231	1	287	NCBI Genome database	x
Acinetobacter	baumannii	Ab04-mff	ERR7281420, ERR7281421, ERR7281422	ERS8573374	PRJEB48719	447	10	293	NCBI Genome database	x
Acinetobacter	baumannii	CA-17	CP087362-CP087364	SAMN23078454	PRJNA779872	2205	1546	2165	NCBI Genome database	x
Acinetobacter	baumannii	D36	ERR7281386	ERS8573364	PRJEB48719	498	81	438	NCBI Genome database	x
Acinetobacter	baumannii	KBN10P02143	NZ_CP013924.1, NZ_CP013925.1	SAMN03941550	PRJNA224116	191	2	450	NCBI Genome database	x
Acinetobacter	baumannii	YU-R612	NZ_CP014215.1, NZ_CP014216.1, NZ_CP014217.1	SAMN04448797	PRJNA224116	191	2	501	NCBI Genome database	x
Acinetobacter	baumannii	XH858	ERR7281310	ERS8573258	PRJEB48719	642	23	629	NCBI Genome database	x
Acinetobacter	baumannii	XH860	NZ_CP014538.1	SAMN03890258	PRJNA224116	457	2	512	NCBI Genome database
Acinetobacter	baumannii	XH859	ERR7281343	ERS8573293	PRJEB48719	368	2	24	NCBI Genome database	x
Acinetobacter	baumannii	XH857	ERR7281349	ERS8573327	PRJEB48719	806	215	628	NCBI Genome database	x
Acinetobacter	baumannii	XH856	ERR7281334	ERS8573285	PRJEB48719	381	2	513	NCBI Genome database	x
Acinetobacter	baumannii	ab736	ERR7281590	ERS8573535	PRJEB48719	931	52	414	NCBI Genome database	x
Acinetobacter	baumannii	3207	ERR7281363	ERS8573349	PRJEB48719	1321	422	124	NCBI Genome database	x
Acinetobacter	baumannii	ORAB01	NZ_CP015483.1, NZ_CP015484.1, NZ_CP015485.1, NZ_CP015486.1	SAMN03277095	PRJNA224116	208	2	16	NCBI Genome database
Acinetobacter	baumannii	CMC-CR-MDR-Ab4	NZ_CP016295.1, NZ_CP016296.1, NZ_CP016297.1	SAMN04096368	PRJNA224116	208	2	1021	NCBI Genome database	x
Acinetobacter	baumannii	CMC-MDR-Ab59	NZ_CP016298.1, NZ_CP016299.1	SAMN04096369	PRJNA224116	208	2	312	NCBI Genome database
Acinetobacter	baumannii	CMC-CR-MDR-Ab66	NZ_CP016300.1, NZ_CP016301.1, NZ_CP016302.1	SAMN04096370	PRJNA224116	208	2	1022	NCBI Genome database	x
Acinetobacter	baumannii	DU202	NZ_CP017152.1	SAMN02470137	PRJNA224116	423	2	1024	NCBI Genome database	x
Acinetobacter	baumannii	KAB01	NZ_CP017642.1, NZ_CP017643.1	SAMN05601665	PRJNA224116	451	2	1029	NCBI Genome database
Acinetobacter	baumannii	KAB02	NZ_CP017644.1, NZ_CP017645.1	SAMN05601667	PRJNA224116	369	2	1026	NCBI Genome database	x
Acinetobacter	baumannii	KAB03	NZ_CP017646.1, NZ_CP017647.1	SAMN05601668	PRJNA224116	451	2	1029	NCBI Genome database	x
Acinetobacter	baumannii	KAB04	NZ_CP017648.1, NZ_CP017649.1	SAMN05601669	PRJNA224116	191	2	1030	NCBI Genome database	x
Acinetobacter	baumannii	KAB05	NZ_CP017650.1, NZ_CP017651.1	SAMN05601670	PRJNA224116	369	2	1027	NCBI Genome database
Acinetobacter	baumannii	KAB06	NZ_CP017652.1, NZ_CP017653.1	SAMN05601671	PRJNA224116	369	2	1027	NCBI Genome database	x
Acinetobacter	baumannii	KAB07	NZ_CP017654.1, NZ_CP017655.1	SAMN05601672	PRJNA224116	191	2	1031	NCBI Genome database	x
Acinetobacter	baumannii	KAB08	ERR7281385	ERS8573363	PRJEB48719	208	2	1028	NCBI Genome database	x
Acinetobacter	baumannii	HRAB-85	NZ_CP018143.1, NZ_CP018144.1	SAMN06046790	PRJNA224116	208	2	814	NCBI Genome database	x
Acinetobacter	baumannii	AF-401	ERR7281356	ERS8573342	PRJEB48719	1942	79	1020	NCBI Genome database	x
Acinetobacter	baumannii	AF-673	NZ_CP018256.1, NZ_CP018257.1	SAMN06077192	PRJNA224116	208	2	312	NCBI Genome database
Acinetobacter	baumannii	A1296	ERR7281362	ERS8573348	PRJEB48719	1469	138	2679	NCBI Genome database	x
Acinetobacter	baumannii	XDR-BJ83	NZ_CP018421.1, NZ_CP018422.1	SAMN06109232	PRJNA224116	368	2	1042	NCBI Genome database	x
Acinetobacter	baumannii	LAC4	ERR7281358	ERS8573344	PRJEB48719	447	10	9	NCBI Genome database	x
Acinetobacter	baumannii	11510	NZ_CP018861.2, NZ_CP018862.2	SAMN06093832	PRJNA224116	758	156	1032	NCBI Genome database
Acinetobacter	baumannii	MDR-CQ	NZ_CP019114.1, NZ_CP019115.1	SAMN06211572	PRJNA224116	195	2	2907	NCBI Genome database
Acinetobacter	baumannii	XH731	NZ_CP019217.1, NZ_CP019218.1	SAMN06219545	PRJNA224116	195	2	715	NCBI Genome database
Acinetobacter	baumannii	15A5	NZ_CP020574.1, NZ_CP020573.1, NZ_CP020575.1	SAMN06650264	PRJNA224116	191	2	1015	NCBI Genome database	x
Acinetobacter	baumannii	SSA12	NZ_CP020578.1, NZ_CP020577.1, NZ_CP020576.1	SAMN06650263	PRJNA224116	191	2	1033	NCBI Genome database	x
Acinetobacter	baumannii	SAA14	NZ_CP020579.1	SAMN06650262	PRJNA224116	191	187	1033	NCBI Genome database
Acinetobacter	baumannii	SSMA17	NZ_CP020581.1, NZ_CP020580.1	SAMN06650261	PRJNA224116	191	2	1033	NCBI Genome database
Acinetobacter	baumannii	JBA13	NZ_CP020584.1, NZ_CP020582.1	SAMN06650260	PRJNA224116	191	2	1034	NCBI Genome database	x
Acinetobacter	baumannii	CBA7	NZ_CP020586.1, NZ_CP020585.1	SAMN06650245	PRJNA224116	208	2	1035	NCBI Genome database	x
Acinetobacter	baumannii	15A34	ERR7281105	ERS8573189	PRJEB48719	872	2	1016	NCBI Genome database	x
Acinetobacter	baumannii	SSA6	NZ_CP020591.1	SAMN06650242	PRJNA224116	357	2	1036	NCBI Genome database	x
Acinetobacter	baumannii	USA2	NZ_CP020592.1, NZ_CP020593.1	SAMN06650241	PRJNA224116	357	2	1037	NCBI Genome database	x
Acinetobacter	baumannii	USA15	NZ_CP020595.1, NZ_CP020594.1	SAMN06650240	PRJNA224116	491	1	1038	NCBI Genome database	x
Acinetobacter	baumannii	HWBA8	NZ_CP020597.1, NZ_CP020596.1	SAMN06650239	PRJNA224116	229	25	1025	NCBI Genome database	x
Acinetobacter	baumannii	WKA02	NZ_CP020598.1	SAMN06650238	PRJNA224116	447	10	1041	NCBI Genome database	x
Acinetobacter	baumannii	B8342	ERR7281415, ERR7281416, ERR7281417, ERR7281418, ERR7281419	ERS8573373	PRJEB48719	2203	1545	416	NCBI Genome database	x
Acinetobacter	baumannii	B11911	ERR7281410, ERR7281411, ERR7281412, ERR7281413, ERR7281414	ERS8573372	PRJEB48719	?	149	415	NCBI Genome database	x
Acinetobacter	baumannii	B8300	ERR7281579	ERS8573528	PRJEB48719	2202	1549	417	NCBI Genome database	x
Acinetobacter	baumannii	ZS3	NZ_CP021496.1	SAMN07167814	PRJNA224116	208	2	2690	NCBI Genome database	x
Acinetobacter	baumannii	A85	ERR7281340	ERS8573291	PRJEB48719	781	1	916	NCBI Genome database	x
Acinetobacter	baumannii	7804	ERR7281361	ERS8573347	PRJEB48719	490	25	1288	NCBI Genome database	x
Acinetobacter	baumannii	9201	CP087328-CP087330	SAMN23078453	PRJNA779872	934	422	1567	NCBI Genome database	x
Acinetobacter	baumannii	10324	CP087325-CP087327	SAMN23078455	PRJNA779872	unknown	10	2692	NCBI Genome database	x
Acinetobacter	baumannii	10042	NZ_CP023026.1, NZ_CP023027.1, NZ_CP023028.1	SAMN07520233	PRJNA224116	473	2	2693	NCBI Genome database	x
Acinetobacter	baumannii	9102	ERR7281360	ERS8573346	PRJEB48719	231	1	2694	NCBI Genome database	x
Acinetobacter	baumannii	7847	NZ_CP023031.1, NZ_CP023032.1, NZ_CP023033.1	SAMN07284119	PRJNA224116	208	1544	2691	NCBI Genome database	x
Acinetobacter	baumannii	5845	NZ_CP023034.1, NZ_CP023035.1	SAMN07520231	PRJNA224116	417	2	2695	NCBI Genome database	x
Acinetobacter	baumannii	XH906	NZ_CP023140.1	SAMN07580891	PRJNA224116	368	922	2696	NCBI Genome database	x
Acinetobacter	baumannii	AYP-A2	NZ_CP024124.1, NZ_CP024125.1	SAMN07445112	PRJNA224116	208	2	432	NCBI Genome database
Acinetobacter	baumannii	A388	CP087331-CP087334	SAMN23078452	PRJNA779872	439	1	913	NCBI Genome database	x
Acinetobacter	baumannii	AbPK1	ERR7281313	ERS8573261	PRJEB48719	452	2	2680	NCBI Genome database	x
Acinetobacter	baumannii	Ab4977	NZ_CP024611.1	SAMN07943355	PRJNA224116	191	2	2671	NCBI Genome database
Acinetobacter	baumannii	Ab4653	NZ_CP024612.1	SAMN07943354	PRJNA224116	1962	2	2681	NCBI Genome database	x
Acinetobacter	baumannii	Ab4568	ERR7281379	ERS8573357	PRJEB48719	191	2	2671	NCBI Genome database	x
Acinetobacter	baumannii	SMC_Paed_Ab_BL01	NZ_CP025266.1, NZ_CP025267.1	SAMN08054861	PRJNA224116	191	2	2682	NCBI Genome database	x
Acinetobacter	baumannii	ABNIH28	CP087321-CP087324	SAMN23078457	PRJNA779872	2201	1543	2683	NCBI Genome database	x
Acinetobacter	baumannii	810CP	NZ_CP026338.1, NZ_CP026340.1, NZ_CP026339.1	SAMN07559626	PRJNA224116	758	156	2535	NCBI Genome database
Acinetobacter	baumannii	AR_0063	ERR7281389	ERS8573367	PRJEB48719	205	79	2672	NCBI Genome database	x
Acinetobacter	baumannii	WCHAB005133	NZ_CP026750.2, NZ_CP026748.1, NZ_CP026749.2	SAMN08364585	PRJNA224116	368	2	2685	NCBI Genome database	x
Acinetobacter	baumannii	AR_0078	ERR7281326	ERS8573277	PRJEB48719	203	229	2684	NCBI Genome database	x
Acinetobacter	baumannii	S1; AB1A2	NZ_CP026943.1, NZ_CP026944.1, NZ_CP026945.1, NZ_CP026946.1	SAMN07977762	PRJNA224116	208	2	312	NCBI Genome database	x
Acinetobacter	baumannii	AR_0056	NZ_CP027123.1, NZ_CP027122.1, NZ_CP027121.1, NZ_CP027124.1	SAMN04014897	PRJNA224116	350	2	550	NCBI Genome database	x
Acinetobacter	baumannii	AR_0070	ERR7281327	ERS8573278	PRJEB48719	1627	32	1487	NCBI Genome database	x
Acinetobacter	baumannii	AR_0052	NZ_CP027183.1, NZ_CP027185.1, NZ_CP027184.1, NZ_CP027187.1, NZ_CP027186.1	SAMN04014893	PRJNA224116	1627	32	1487	NCBI Genome database
Acinetobacter	baumannii	WCHAB005078	ERR7281328	ERS8573279	PRJEB48719	449	20	2686	NCBI Genome database	x
Acinetobacter	baumannii	AR_0083	NZ_CP027528.1, NZ_CP027529.1	SAMN04014924	PRJNA224116	231	1	1962	NCBI Genome database	x
Acinetobacter	baumannii	AR_0088	ERR7281346	ERS8573296	PRJEB48719	229	25	1961	NCBI Genome database	x
Acinetobacter	baumannii	AR_0102	NZ_CP027607.1, NZ_CP027608.1, NZ_CP027609.1	SAMN04014943	PRJNA224116	208	2	2687	NCBI Genome database	x
Acinetobacter	baumannii	AR_0101	NZ_CP027611.1, NZ_CP027610.1	SAMN04014942	PRJNA224116	?	?	2688	NCBI Genome database	x
Acinetobacter	baumannii	NCIMB 8209	ERR7281597	ERS8573541	PRJEB48719	?	1197	2699	NCBI Genome database	x
Acinetobacter	baumannii	DA33098	NZ_CP029569.1, NZ_CP029570.1, NZ_CP029571.1, NZ_CP029573.1, NZ_CP029572.1	SAMN09241862	PRJNA224116	350	2	2689	NCBI Genome database	x
Acinetobacter	baumannii	Aba	NZ_CP030083.1, NZ_CP030084.1	SAMN09389171	PRJNA224116	195	2	6	NCBI Genome database
Acinetobacter	baumannii	DA33382	ERR7281331	ERS8573282	PRJEB48719	1567	1	707	NCBI Genome database	x
Acinetobacter	baumannii	ACICU	ERR7281383	ERS8573361	PRJEB48719	437	2	1	NCBI Genome database	x
Acinetobacter	baumannii	MDR-UNC	ERR7281348	ERS8573311	PRJEB48719	450	2	2166	NCBI Genome database	x
Acinetobacter	baumannii	A320 (RUH134)	ERR7281600	ERS8573544	PRJEB48719	350	2	484	NCBI Genome database	x
Acinetobacter	baumannii	UPAB1	ERR7281580	ERS8573529	PRJEB48719	490	25	2909	NCBI Genome database	x
Acinetobacter	baumannii	C25	NZ_CP032743.1, NZ_CP032741.1, NZ_CP032742.1	SAMN10135127	PRJNA224116	195	2	2908	NCBI Genome database	x
Acinetobacter	baumannii	7835	ERR7281582	ERS8573531	PRJEB48719	227	422	2910	NCBI Genome database	x
Acinetobacter	baumannii	FDAARGOS_540	ERR7281337	ERS8573288	PRJEB48719	2198	1542	?	NCBI Genome database	x
Acinetobacter	baumannii	FDAARGOS_533	ERR7281581	ERS8573530	PRJEB48719	?	57	2698	NCBI Genome database	x
Acinetobacter	baumannii	MRSN15313	ERR7281387	ERS8573365	PRJEB48719	233	79	2167	NCBI Genome database	x
Acinetobacter	baumannii	A52	ERR7281359	ERS8573345	PRJEB48719	880	77	2164	NCBI Genome database	x
Acinetobacter	baumannii	09A16CRGN0014	NZ_CP034242.1	SAMN07258640	PRJNA224116	208	2	2162	NCBI Genome database	x
Acinetobacter	baumannii	09A16CRGN003B	NZ_CP034243.1	SAMN07258642	PRJNA224116	208	2	2162	NCBI Genome database
Acinetobacter	baumannii	ABUH793	NZ_CP035045.1, NZ_CP035048.1, NZ_CP035046.1, NZ_CP035047.1	SAMN05238672	PRJNA224116	281	2	399	NCBI Genome database
Acinetobacter	baumannii	ABUH773	NZ_CP035049.1, NZ_CP035050.1	SAMN05238697	PRJNA224116	281	2	372	NCBI Genome database
Acinetobacter	baumannii	ABUH763	NZ_CP035051.1, NZ_CP035053.1, NZ_CP035052.1	SAMN05238628	PRJNA224116	281	2	399	NCBI Genome database	x
Acinetobacter	baumannii	11A14CRGN003	NZ_CP035183.1	SAMN07258689	PRJNA224116	208	2	2163	NCBI Genome database
Acinetobacter	baumannii	11A1314CRGN088	NZ_CP035184.1	SAMN07258672	PRJNA224116	208	2	2163	NCBI Genome database
Acinetobacter	baumannii	11A1213CRGN055	NZ_CP035185.1	SAMN07258647	PRJNA224116	208	2	2163	NCBI Genome database
Acinetobacter	baumannii	11A1213CRGN008	NZ_CP035186.1	SAMN07258645	PRJNA224116	208	2	2163	NCBI Genome database
Acinetobacter	baumannii	TG60155	NZ_CP036283.1, NZ_CP036284.1, NZ_CP036285.1, NZ_CP036286.1	SAMN10261590	PRJNA224116	208	2	2911	NCBI Genome database	x
Acinetobacter	baumannii	AB053	ERR7281574, ERR7281575, ERR7281576, ERR7281577, ERR7281578	ERS8573527	PRJEB48719	?	1039	2700	NCBI Genome database	x
Acinetobacter	baumannii	AB048	NZ_CP037870.1	SAMN11077517	PRJNA224116	?	1039	2700	NCBI Genome database
Acinetobacter	baumannii	AB047	ERR7281423, ERR7281424, ERR7281425, ERR7281426, ERR7281427	ERS8573525	PRJEB48719	1301	unknown	2702	NCBI Genome database	x
Acinetobacter	baumannii	AB046	ERR7281428	ERS8573526	PRJEB48719	unknown	unknown	2701	NCBI Genome database	x
Acinetobacter	baumannii	EH	CP087312-CP087316	SAMN23078459	PRJNA779872	747	345	2912	NCBI Genome database	x
Acinetobacter	baumannii	EC	NZ_CP038262.1, NZ_CP038263.1, NZ_CP038264.1, NZ_CP038265.1	SAMN10386510	PRJNA224116	747	345	2913	NCBI Genome database	x
Acinetobacter	baumannii	CIAT758	ERR7281104	ERS8573188	PRJEB48719	585	10	2914	NCBI Genome database	x
Acinetobacter	baumannii	ACN21	NZ_CP038644.1, NZ_CP038645.1, NZ_CP038646.1, NZ_CP038647.1, NZ_CP038648.1, NZ_CP038649.1, NZ_CP038650.1, NZ_CP038651.1, NZ_CP038652.1	SAMN11311113	PRJNA224116	1089	85	2915	NCBI Genome database	x
Acinetobacter	baumannii	TG31986	NZ_CP039341.1, NZ_CP039342.1	SAMN10261613	PRJNA224116	944	78	526	NCBI Genome database
Acinetobacter	baumannii	TG31302	ERR7281374	ERS8573353	PRJEB48719	944	78	526	NCBI Genome database	x
Acinetobacter	baumannii	TG22653	NZ_CP039518.1, NZ_CP039519.1	SAMN10261589	PRJNA224116	208	2	2494	NCBI Genome database	x
Acinetobacter	baumannii	TG22627	NZ_CP039520.1, NZ_CP039521.1	SAMN10261584	PRJNA224116	368	2	2497	NCBI Genome database	x
Acinetobacter	baumannii	TG29392	NZ_CP039930.1, NZ_CP039931.1, NZ_CP039932.1, NZ_CP039933.1	SAMN10261537	PRJNA224116	944	78	526	NCBI Genome database
Acinetobacter	baumannii	TG22182	NZ_CP039993.1, NZ_CP039994.1, NZ_CP039995.1	SAMN10261544	PRJNA224116	368	2	2497	NCBI Genome database
Acinetobacter	baumannii	VB1190	NZ_CP040047.1, NZ_CP040048.1, NZ_CP040049.1	SAMN11554995	PRJNA224116	848	2	2934	NCBI Genome database	x
Acinetobacter	baumannii	VB16141	ERR7281119	ERS8573200	PRJEB48719	unknown	622	2916	NCBI Genome database	x
Acinetobacter	baumannii	SP304	ERR7281305, ERR7281306	ERS8573255	PRJEB48719	?	285	2917	NCBI Genome database	x
Acinetobacter	baumannii	VB33071	ERR7281333	ERS8573284	PRJEB48719	1052	2	2918	NCBI Genome database	x
Acinetobacter	baumannii	VB35575	NZ_CP040087.1, NZ_CP040088.1	SAMN11571817	PRJNA224116	349	2	2458	NCBI Genome database	x
Acinetobacter	baumannii	P7774	NZ_CP040259.1, NZ_CP040260.1, NZ_CP040261.1, NZ_CP040262.1	SAMN11621520	PRJNA224116	1388	25	2919	NCBI Genome database	x
Acinetobacter	baumannii	PB364	NZ_CP040425.1, NZ_CP040426.1, NZ_CP040427.1	SAMN11660471	PRJNA224116	208	2	2920	NCBI Genome database	x
Acinetobacter	baumannii	11W359501	CP087357-CP087361	SAMN23078456	PRJNA779872	231	1	2921	NCBI Genome database	x
Acinetobacter	baumannii	CUVET-MIC596	NZ_CP041148.1, NZ_CP041149.1	SAMN12057668	PRJNA224116	368	2	2898	NCBI Genome database	x
Acinetobacter	baumannii	J9	NZ_CP041587.1, NZ_CP041588.1, NZ_CP041589.1, NZ_CP041590.1	SAMN12158047	PRJNA224116	128	49	2571	NCBI Genome database	x
Acinetobacter	baumannii	E47	ERR7281377, ERR7281378	ERS8573356	PRJEB48719	?	1547	2922	NCBI Genome database	x
Acinetobacter	baumannii	ATCC BAA-1790	NZ_CP042841.1, NZ_CP042842.1	SAMN12399660	PRJNA224116	281	2	520	NCBI Genome database	x
Acinetobacter	baumannii	ABCR01	NZ_CP042931.1	SAMN12569102	PRJNA224116	195	2	1767	NCBI Genome database	x
Acinetobacter	baumannii	PG20180064	ERR7281594	ERS8573538	PRJEB48719	?	294	2923	NCBI Genome database	x
Acinetobacter	baumannii	N13-03449	ERR7281583, ERR7281584, ERR7281585	ERS8573532	PRJEB48719	208	2	2163	NCBI Genome database	x
Acinetobacter	baumannii	11A1314CRGN089	NZ_CP043418.1	SAMN07258673	PRJNA224116	208	2	2163	NCBI Genome database
Acinetobacter	baumannii	11A1213CRGN064	NZ_CP043419.1	SAMN07258648	PRJNA224116	208	2	2163	NCBI Genome database
Acinetobacter	baumannii	K09-14	ERR7281390, ERR7281391, ERR7281392, ERR7281393, ERR7281394	ERS8573368	PRJEB48719	2098	46	2925	NCBI Genome database	x
Acinetobacter	baumannii	CAM180-1	ERR7281395, ERR7281396, ERR7281397, ERR7281398, ERR7281399	ERS8573369	PRJEB48719	714	203	2924	NCBI Genome database	x
Acinetobacter	baumannii	31FS3-2	ERR7281344	ERS8573294	PRJEB48719	1980	1093	2927	NCBI Genome database	x
Acinetobacter	baumannii	29FS20	ERR7281345	ERS8573295	PRJEB48719	355	16	2928	NCBI Genome database	x
Acinetobacter	baumannii	ATCC 19606; DSM 30007	NZ_CP045110.1, NZ_CP045108.1, NZ_CP045109.1	SAMN12389466	PRJNA224116	931	52	414	NCBI Genome database
Acinetobacter	baumannii	AbCAN2	ERR7281591	ERS8573536	PRJEB48719	unknown	825	2929	NCBI Genome database	x
Acinetobacter	baumannii	6507	CP087335-CP087339	SAMN23078451	PRJNA779872	unknown	2	2926	NCBI Genome database	x
Acinetobacter	baumannii	5457	ERR7281325	ERS8573276	PRJEB48719	1507	623	2931	NCBI Genome database	x
Acinetobacter	baumannii	XL380	ERR7281357	ERS8573343	PRJEB48719	718	150	2930	NCBI Genome database	x
Acinetobacter	baumannii	A1429	NZ_CP046898.1, NZ_CP046901.1, NZ_CP046900.1, NZ_CP046899.1	SAMN13565236	PRJNA224116	1508	108	2933	NCBI Genome database	x
Acinetobacter	baumannii	B2	ERR7281375	ERS8573354	PRJEB48719	2209	138	?	NCBI Genome database	x
Acinetobacter	baumannii	ABF9692	ERR7281098, ERR7281099	ERS8573183	PRJEB48719	761	23	2900	NCBI Genome database	x
Acinetobacter	baumannii	VB82	CP087317-CP087320	SAMN23078458	PRJNA779872	691	25	2902	NCBI Genome database	x
Acinetobacter	baumannii	VB473	NZ_CP050388.1, NZ_CP050389.1	SAMN14409628	PRJNA224116	848	2	2934	NCBI Genome database
Acinetobacter	baumannii	VB723	NZ_CP050390.1, NZ_CP050391.1	SAMN14409813	PRJNA224116	208	2	2901	NCBI Genome database	x
Acinetobacter	baumannii	VB11737	NZ_CP050400.1, NZ_CP050392.1, NZ_CP050393.1, NZ_CP050394.1, NZ_CP050395.1, NZ_CP050396.1, NZ_CP050397.1, NZ_CP050398.1, NZ_CP050399.1	SAMN14410107	PRJNA224116	369	2	2935	NCBI Genome database	x
Acinetobacter	baumannii	VB2181	NZ_CP050401.1, NZ_CP050402.1	SAMN14410138	PRJNA224116	195	2	2936	NCBI Genome database	x
Acinetobacter	baumannii	VB2486	CP087309-CP087311	SAMN23078460	PRJNA779872	231	1	2460	NCBI Genome database	x
Acinetobacter	baumannii	PM1912235	NZ_CP050410.1, NZ_CP050411.1	SAMN14420246	PRJNA224116	451	2	1453	NCBI Genome database	x
Acinetobacter	baumannii	PM192696	NZ_CP050412.1, NZ_CP050413.1, NZ_CP050414.1	SAMN14420253	PRJNA224116	195	2	2937	NCBI Genome database	x
Acinetobacter	baumannii	PM193665	NZ_CP050415.1, NZ_CP050416.1, NZ_CP050417.1, NZ_CP050418.1, NZ_CP050419.1, NZ_CP050420.1	SAMN14420254	PRJNA224116	391	10	2938	NCBI Genome database	x
Acinetobacter	baumannii	VB2200	NZ_CP050421.1, NZ_CP050422.1, NZ_CP050423.1	SAMN14415334	PRJNA224116	451	2	2209	NCBI Genome database	x
Acinetobacter	baumannii	PM194188	NZ_CP050425.1, NZ_CP050426.1, NZ_CP050427.1, NZ_CP050428.1, NZ_CP050429.1, NZ_CP050430.1, NZ_CP050431.1	SAMN14420255	PRJNA224116	391	10	2939	NCBI Genome database	x
Acinetobacter	baumannii	PM194229	CP087298-CP087299	SAMN23078463	PRJNA779872	447	10	2940	NCBI Genome database	x
Acinetobacter	baumannii	VB7036	NZ_CP050523.1, NZ_CP050524.1, NZ_CP050525.1	SAMN14410111	PRJNA224116	218	2	2903	NCBI Genome database	x
Acinetobacter	baumannii	VB2139	NZ_CP050526.1, NZ_CP050527.1, NZ_CP050528.1, NZ_CP050529.1	SAMN14414747	PRJNA224116	451	2	2209	NCBI Genome database
Acinetobacter	baumannii	DT-Ab057	NZ_CP050904.1, NZ_CP050905.1, NZ_CP050906.1	SAMN14308892	PRJNA224116	540	2	671	NCBI Genome database	x
Acinetobacter	baumannii	DT-Ab022	NZ_CP050907.1, NZ_CP050908.1, NZ_CP050909.1, NZ_CP050910.1	SAMN14308866	PRJNA224116	540	2	2941	NCBI Genome database	x
Acinetobacter	baumannii	DT-Ab020	NZ_CP050911.1, NZ_CP050912.1, NZ_CP050913.1	SAMN14308864	PRJNA224116	540	2	2942	NCBI Genome database
Acinetobacter	baumannii	DT-Ab007	NZ_CP050914.1, NZ_CP050915.1	SAMN14308853	PRJNA224116	191	2	2943	NCBI Genome database	x
Acinetobacter	baumannii	DT-Ab003	NZ_CP050916.1, NZ_CP050917.1, NZ_CP050918.1	SAMN14308849	PRJNA224116	540	2	2942	NCBI Genome database	x
Acinetobacter	baumannii	VB2107	NZ_CP051474.1, NZ_CP051475.1, NZ_CP051476.1, NZ_CP051477.1	SAMN14414778	PRJNA224116	195	2	2944	NCBI Genome database	x
Acinetobacter	baumannii	Ab-C102	CP087304-CP087308	SAMN23078461	PRJNA779872	1856	1472	2945	NCBI Genome database	x
Acinetobacter	baumannii	Ab-C63	NZ_CP051866.1, NZ_CP051867.1, NZ_CP051868.1	SAMN14667517	PRJNA224116	1552	107	2946	NCBI Genome database	x
Acinetobacter	baumannii	Ab-D10a-a	NZ_CP051869.1, NZ_CP051870.1, NZ_CP051871.1, NZ_CP051872.1, NZ_CP051873.1, NZ_CP051874.1	SAMN14667516	PRJNA224116	514	103	2947	NCBI Genome database
Acinetobacter	baumannii	Ab-B004d-c	ERR7281120	ERS8573201	PRJEB48719	514	103	2947	NCBI Genome database	x
Acinetobacter	baumannii	DT0544C	NZ_CP053215.1, NZ_CP053216.1, NZ_CP053217.1	SAMN14833494	PRJNA224116	1325	374	2948	NCBI Genome database	x
Acinetobacter	baumannii	DT01139C	NZ_CP053218.1, NZ_CP053219.1, NZ_CP053220.1, NZ_CP053221.1	SAMN14833556	PRJNA224116	734	239	2949	NCBI Genome database	x
Acinetobacter	baumannii	MS14413	NZ_CP054302.1	SAMN14859482	PRJNA224116	1050	2	2904	NCBI Genome database
Acinetobacter	baumannii	TP1	NZ_CP056784.2, NZ_CP056785.1	SAMN15344688	PRJNA224116	1578	570	2905	NCBI Genome database
Acinetobacter	baumannii	AC1633	ERR7281380	ERS8573358	PRJEB48719	2089	126	?	NCBI Genome database	x
Acinetobacter	baumannii	36-1512	ERR7281355	ERS8573341	PRJEB48719	?	203	2906	NCBI Genome database	x
Acinetobacter	baumannii	TP2	ERR7281381	ERS8573359	PRJEB48719	1578	570	2905	NCBI Genome database	x
Acinetobacter	baumannii	TP3	NZ_CP060013.1, NZ_CP060014.1	SAMN15738014	PRJNA224116	1578	570	2905	NCBI Genome database
Acinetobacter	baumannii	XYAB2018	NZ_CP060285.1	SAMN15819058	PRJNA224116	457	2	?	NCBI Genome database	x
Acinetobacter	baumannii	Res13-Abat-PEA21-P4-01-A	ERR7281592, ERR7281593	ERS8573537	PRJEB48719	?	unknown	?	NCBI Genome database	x
Acinetobacter	baumannii	ATCC 17961	NZ_CP065432.1, NZ_CP065433.1, NZ_CP065434.1	SAMN08687991	PRJNA224116	931	438	?	NCBI Genome database	x
Acinetobacter	baumannii	CS01	NZ_HG977522.1, NZ_HG977523.1, NZ_HG977524.1, NZ_HG977525.1	SAMEA3158456	PRJNA224116	208	2	437	NCBI Genome database	x
Acinetobacter	baumannii	CR17	ERR7281335	ERS8573286	PRJEB48719	208	2	435	NCBI Genome database	x
Acinetobacter	baumannii	CIP70.10	ERR7281598	ERS8573542	PRJEB48719	819	126	1039	NCBI Genome database	x
Acinetobacter	baumannii	R2090	NZ_LN868200.1	SAMEA3751109	PRJNA224116	942	267	486	NCBI Genome database	x
Acinetobacter	baumannii	R2091	NZ_LN997846.1, NZ_LN997847.1	SAMEA3715145	PRJNA224116	819	126	487	NCBI Genome database	x
Acinetobacter	baumannii	NCTC13421	NZ_LS483472.1	SAMEA3146530	PRJNA224116	207	1	295	NCBI Genome database	x
Acinetobacter	baumannii	BAL062	NZ_LT594095.1, NZ_LT594096.1	SAMEA2439285	PRJNA224116	136	1550	14	NCBI Genome database	x
Acinetobacter	baumannii	NCTC7364	ERR7281595	ERS8573539	PRJEB48719	unknown	494	2885	NCBI Genome database	x
Acinetobacter	baumannii	ORAB02	SRR1819798	SAMN03277097	PRJNA271775	1806	2	16	Hujer et al. 2017
Acinetobacter	baumannii	ORAB03	SRR1819799	SAMN03277099	PRJNA271775	1806	2	16	Hujer et al. 2017
Acinetobacter	baumannii	ORAB08	SRR1819800	SAMN03277092	PRJNA271775	1806	2	16	Hujer et al. 2017
Acinetobacter	baumannii	ORAB09	SRR1819801	SAMN03277100	PRJNA271775	1806	2	16	Hujer et al. 2017	x
Acinetobacter	baumannii	ORAB10	SRR1819802	SAMN03277101	PRJNA271775	1839	2	499	Hujer et al. 2017	x
Acinetobacter	baumannii	ORAB13	SRR1819803	SAMN03277098	PRJNA271775	1806	2	16	Hujer et al. 2017
Acinetobacter	baumannii	ORAB14	SRR1819804	SAMN03277103	PRJNA271775	1806	2	16	Hujer et al. 2017
Acinetobacter	baumannii	ORAB15	SRR1819805	SAMN03277104	PRJNA271775	1806	2	16	Hujer et al. 2017
Acinetobacter	baumannii	ORAB16	SRR1819807	SAMN03277094	PRJNA271775	1806	2	16	Hujer et al. 2017
Acinetobacter	baumannii	ORAB17	SRR1819808	SAMN03277093	PRJNA271775	1806	2	16	Hujer et al. 2017
Acinetobacter	baumannii	ORAB18	SRR1819809	SAMN03277096	PRJNA271775	1806	2	16	Hujer et al. 2017
Acinetobacter	baumannii	ORAB19	SRR1819810	SAMN03277102	PRJNA271775	1806	2	16	Hujer et al. 2017
Acinetobacter	baumannii	ORAB21	SRS1256780	SAMN04432977	PRJNA271775	208	2	16	Hujer et al. 2017
Acinetobacter	baumannii	ORAB23	SRR3112201	SAMN04432978	PRJNA271775	1806	2	16	Hujer et al. 2017
Acinetobacter	baumannii	ORAB6b	SRS1256790	SAMN04432982	PRJNA271775	208	2	16	Hujer et al. 2017
Acinetobacter	baumannii	ORABAshR	CP087354-CP087356	SAMN23078444	PRJNA779872	124	79	?	Hujer et al. 2017		x
Acinetobacter	baumannii	ORABMayT	SRR3112204	SAMN04432981	PRJNA271775	208	2	785	Hujer et al. 2017	x
Acinetobacter	baumannii	ORABRicT	SRR3112203	SAMN04432980	PRJNA271775	124	79	2204	Hujer et al. 2017	x
Acinetobacter	baumannii	ORABSC	SRR3112206	SAMN04432983	PRJNA271775	1806	2	16	Hujer et al. 2017
Acinetobacter	baumannii	ACM-25	PXYP00000000.1	SAMN08687173	PRJNA437921	502	636	2348	Makke et al. 2020
Acinetobacter	baumannii	ACM-9	PYCV00000000.1	SAMN08685387	PRJNA437820	195	1580	1244	Makke et al. 2020	x
Acinetobacter	baumannii	ACM-11	PYCW00000000.1	SAMN08685404	PRJNA437825	502	636	2348	Makke et al. 2020
Acinetobacter	baumannii	ACM-5	PYCX00000000.1	SAMN08685405	PRJNA437826	218	2	1245	Makke et al. 2020
Acinetobacter	baumannii	ACM-12	PYCY00000000.1	SAMN08685406	PRJNA437830	2059	636	2348	Makke et al. 2020
Acinetobacter	baumannii	ACM-13	PYCZ00000000.1	SAMN08685429	PRJNA437834	2059	636	2348	Makke et al. 2020
Acinetobacter	baumannii	ACM-15	PYDB00000000.1	SAMN08687007	PRJNA437877	502	636	2366	Makke et al. 2020
Acinetobacter	baumannii	ACM-16	PYDC00000000.1	SAMN08687011	PRJNA437884	502	636	2348	Makke et al. 2020
Acinetobacter	baumannii	ACM-17	PYDD00000000.1	SAMN08687016	PRJNA437896	502	636	2348	Makke et al. 2020
Acinetobacter	baumannii	ACM-18	PYDE00000000.1	SAMN08687017	PRJNA437897	502	636	2348	Makke et al. 2020
Acinetobacter	baumannii	ACM-19	PYDF00000000.1	SAMN08687033	PRJNA437899	502	636	2348	Makke et al. 2020
Acinetobacter	baumannii	ACM-20	PYDG00000000.1	SAMN08687040	PRJNA437901	502	636	2348	Makke et al. 2020
Acinetobacter	baumannii	ACM-21	PYDH00000000.1	SAMN08687066	PRJNA437903	502	636	2348	Makke et al. 2020
Acinetobacter	baumannii	ACM-22	PYDI00000000.1	SAMN08687105	PRJNA437906	218	2	2367	Makke et al. 2020
Acinetobacter	baumannii	ACM-23	PYDJ00000000.1	SAMN08687166	PRJNA437915	502	636	2348	Makke et al. 2020
Acinetobacter	baumannii	ACM-24	PYDK00000000.1	SAMN08687170	PRJNA437919	502	636	2348	Makke et al. 2020
Acinetobacter	baumannii	ACM-26	ERR7281324	ERS8573275	PRJEB48719	unknown	2	?	Makke et al. 2020		x
Acinetobacter	baumannii	ACM-27	PYDM00000000.1	SAMN08687178	PRJNA437926	502	636	2348	Makke et al. 2020
Acinetobacter	baumannii	ACM-28	PYDN00000000.1	SAMN08687179	PRJNA437927	502	636	2348	Makke et al. 2020	x
Acinetobacter	baumannii	ACM-29	PYDO00000000.1	SAMN08687181	PRJNA437931	195	1580	2365	Makke et al. 2020
Acinetobacter	baumannii	ACM-30	PYDP00000000.1	SAMN08687182	PRJNA437932	502	636	2348	Makke et al. 2020
Acinetobacter	baumannii	ACM-31	PYDQ00000000.1	SAMN08687183	PRJNA437935	502	636	2348	Makke et al. 2020
Acinetobacter	baumannii	ACM-32	PYDR00000000.1	SAMN08687184	PRJNA437936	2054	636	2348	Makke et al. 2020
Acinetobacter	baumannii	ACM-33	PYDS00000000.1	SAMN08687185	PRJNA437937	218	2	1245	Makke et al. 2020
Acinetobacter	baumannii	ACM-34	QAGN00000000.1	SAMN08848615	PRJNA448511	218	2	1245	Makke et al. 2020
Acinetobacter	baumannii	ACM-36	QAGO00000000.1	SAMN08848621	PRJNA448513	218	2	1245	Makke et al. 2020
Acinetobacter	baumannii	ACM-37	QAGP00000000.1	SAMN08848624	PRJNA448514	195	1580	1244	Makke et al. 2020
Acinetobacter	baumannii	ACM-38	QAGQ00000000.1	SAMN08848626	PRJNA448515	218	2	1245	Makke et al. 2020
Acinetobacter	baumannii	ACM-39	QAGR00000000.1	SAMN08848628	PRJNA448516	195	1580	2429	Makke et al. 2020	x
Acinetobacter	baumannii	ACM-40	QAGS00000000.1	SAMN08848630	PRJNA448519	218	2	2367	Makke et al. 2020	x
Acinetobacter	baumannii	ACM-41	QAGT00000000.1	SAMN08848631	PRJNA448520	502	636	2348	Makke et al. 2020
Acinetobacter	baumannii	ACM-35	QEHN00000000.1	SAMN08848618	PRJNA448512	502	636	2348	Makke et al. 2020
Acinetobacter	baumannii	A2	RYVR00000000.1	SAMN10576305	PRJNA311558	758	156	2535	Mancilla-Rojano et al. 2019
Acinetobacter	baumannii	483H	RYVS00000000.1	SAMN10576304	PRJNA311558	758	156	2535	Mancilla-Rojano et al. 2019
Acinetobacter	baumannii	434H	RYVT00000000.1	SAMN10576303	PRJNA311558	758	156	2535	Mancilla-Rojano et al. 2019
Acinetobacter	baumannii	433H	RYVU00000000.1	SAMN10576302	PRJNA311558	758	156	2535	Mancilla-Rojano et al. 2019	x
Acinetobacter	baumannii	E0	SDBA00000000.1	SAMN10618169	PRJNA510897	1851	2	2082	Min Zhang et al. 2020
Acinetobacter	baumannii	O1-1	SDBB00000000.1	SAMN10618170	PRJNA510897	1816	2	1044	Min Zhang et al. 2020
Acinetobacter	baumannii	O1-2	SDBC00000000.1	SAMN10618171	PRJNA510897	1816	2	2087	Min Zhang et al. 2020
Acinetobacter	baumannii	O1-3	SDBD00000000.1	SAMN10618172	PRJNA510897	1851	2	2082	Min Zhang et al. 2020
Acinetobacter	baumannii	O1-4	SDBE00000000.1	SAMN10618173	PRJNA510897	1806	2	2088	Min Zhang et al. 2020	x
Acinetobacter	baumannii	O1-5	SDBF00000000.1	SAMN10618174	PRJNA510897	1851	2	2082	Min Zhang et al. 2020
Acinetobacter	baumannii	O1-6	SDBG00000000.1	SAMN10618175	PRJNA510897	1851	2	2082	Min Zhang et al. 2020
Acinetobacter	baumannii	O1-7	SDBH00000000.1	SAMN10618176	PRJNA510897	1816	2	2085	Min Zhang et al. 2020
Acinetobacter	baumannii	O1-8	SDBI00000000.1	SAMN10618177	PRJNA510897	1816	2	2083	Min Zhang et al. 2020	x
Acinetobacter	baumannii	O2-1	SDBJ00000000.1	SAMN10618178	PRJNA510897	1816	2	2087	Min Zhang et al. 2020
Acinetobacter	baumannii	O2-2	SDBK00000000.1	SAMN10618179	PRJNA510897	1816	2	6	Min Zhang et al. 2020
Acinetobacter	baumannii	O2-3	SDBL00000000.1	SAMN10618180	PRJNA510897	1891	2	512	Min Zhang et al. 2020	x
Acinetobacter	baumannii	O2-5	SDBM00000000.1	SAMN10618182	PRJNA510897	1891	2	512	Min Zhang et al. 2020
Acinetobacter	baumannii	O2-7	SDBN00000000.1	SAMN10618184	PRJNA510897	1851	2	2082	Min Zhang et al. 2020
Acinetobacter	baumannii	O2-8	SDBO00000000.1	SAMN10618185	PRJNA510897	1891	2	512	Min Zhang et al. 2020
Acinetobacter	baumannii	S1	SDBP00000000.1	SAMN10618186	PRJNA510897	1891	2	512	Min Zhang et al. 2020
Acinetobacter	baumannii	S2	SEIJ00000000.1	SAMN10618187	PRJNA510897	1891	2	512	Min Zhang et al. 2020
Acinetobacter	baumannii	O2-4	SEIK00000000.1	SAMN10618181	PRJNA510897	1806	2	312	Min Zhang et al. 2020	x
Acinetobacter	baumannii	O2-6	SOZG00000000.1	SAMN10618183	PRJNA510897	1851	2	2082	Min Zhang et al. 2020	x
Acinetobacter	baumannii	SS17M2137	ERR7281107	ERS8573191	PRJEB48719	1111	106	?	Roberts et al. 2021		x
Acinetobacter	baumannii	SS17M2138	SRR11746229	SAMN14867456	PRJNA631491	?	unknown	?	Roberts et al. 2021
Acinetobacter	baumannii	SS17M2139	SRR11746228	SAMN14867457	PRJNA631491	?	unknown	?	Roberts et al. 2021	x
Acinetobacter	baumannii	SS17M2140	SRR11746227	SAMN14867458	PRJNA631491	1050	2	2904	Roberts et al. 2021
Acinetobacter	baumannii	SS17M3332	SRR11746226	SAMN14867459	PRJNA631491	451	2	?	Roberts et al. 2021	x
Acinetobacter	baumannii	SS17M414	SRR11746225	SAMN14867460	PRJNA631491	2058	2	2904	Roberts et al. 2021
Acinetobacter	baumannii	SS17M415	SRR11746224	SAMN14867461	PRJNA631491	1050	2	2904	Roberts et al. 2021
Acinetobacter	baumannii	SS17M4659	SRR11746222	SAMN14867462	PRJNA631491	1050	2	2904	Roberts et al. 2021
Acinetobacter	baumannii	SS17M5036	SRR11746221	SAMN14867463	PRJNA631491	1050	2	2904	Roberts et al. 2021
Acinetobacter	baumannii	SS17M7120	ERR7281108	ERS8573192	PRJEB48719	2058	2	?	Roberts et al. 2021		x
Acinetobacter	baumannii	Ab118	ERR7281339	ERS8573290	PRJEB48719	231	1	702	Chen et al. 2018	x
Acinetobacter	baumannii	DB077	ERR7281592, ERR7281593	ERS8573537	PRJEB48719	281	2	2761	Sequenced at Institute of Hygiene, Münster, Germany	x
Acinetobacter	baumannii	DB078	ERR7281594	ERS8573538	PRJEB48719	195	2	15	Sequenced at Institute of Hygiene, Münster, Germany
Acinetobacter	baumannii	DB079	ERR7281595	ERS8573539	PRJEB48719	1816	2	15	Sequenced at Institute of Hygiene, Münster, Germany
Acinetobacter	baumannii	DB080	ERR7281596	ERS8573540	PRJEB48719	195	2	15	Sequenced at Institute of Hygiene, Münster, Germany
Acinetobacter	baumannii	DB081	ERR7281597	ERS8573541	PRJEB48719	195	2	15	Sequenced at Institute of Hygiene, Münster, Germany	x
Acinetobacter	baumannii	DB082	ERR7281598	ERS8573542	PRJEB48719	195	2	15	Sequenced at Institute of Hygiene, Münster, Germany
Acinetobacter	baumannii	DB083	ERR7281599	ERS8573543	PRJEB48719	1816	2	15	Sequenced at Institute of Hygiene, Münster, Germany
Acinetobacter	baumannii	DB084	ERR7281600	ERS8573544	PRJEB48719	2164	2	2763	Sequenced at Institute of Hygiene, Münster, Germany	x
Acinetobacter	baumannii	DB085	ERR7281601	ERS8573545	PRJEB48719	208	2	1916	Sequenced at Institute of Hygiene, Münster, Germany	x
Acinetobacter	baumannii	AB	VMKE00000000.1	SAMN12206383	PRJNA546440	1891	2	512	Min Zhang et al. 2020
